# Supplementary material for: Bis(2,4,6-triamino-1,3,5-triazin-1-ium) hydrogen phosphate trihydrate
Source: Acta Crystallogr Sect E Struct Rep Online. 2009 Dec 24;66(Pt 1):o239–40. doi: 10.1107/S1600536809054798 (PMC2980075; doi:10.1107/S1600536809054798)
Supplement: Supplementary file 1 [file e-66-0o239-sup1.cif]

##############################################################################
###                                                                        ###
###        Electronic paper (Acta Crystallographica Section E)             ###
###                                                                        ###
##############################################################################
#                                                                            #
# This CIF contains the data in a paper accepted for publication in Acta     #
# Crystallographica Section E. It conforms to the requirements of Notes      #
# for Authors for Section E, and has been peer reviewed under the auspices   #
# of the IUCr Commission on Journals.                                        #
#                                                                            #
# Full details of the Crystallographic Information File format               #
# are given in the paper "The Crystallographic Information File (CIF):       #
# a New Standard Archive File for Crystallography" by S. R. Hall, F. H.      #
# Allen and I. D. Brown [Acta Cryst. (1991), A47, 655-685].                  #
#                                                                            #
# The current version of the core CIF dictionary is obtainable from          #
# ftp://ftp.iucr.org/pub/cif_core.dic. The current version number is 2.4.    #
#                                                                            #
# Software is freely available for graphical display of the structure(s) in  #
# this CIF.  For information consult the CIF home page http://www.iucr.org/  #
# cif/home.html                                                              #
#                                                                            #
# This file may be used for bona fide research purposes within the           #
# scientific community so long as proper attribution is given to the journal # 
# article from which it was obtained.                                        #
#                                                                            #
##############################################################################
                                             
data_I
_audit_creation_method     SHELXL-97
_chemical_name_systematic
;
Bis(2,4,6-triamino-1,3,5-triazin-1-ium) hydrogen phosphate trihydrate
;
_chemical_name_common     ?
_chemical_formula_moiety     '2(C3 H7 N6 +), H O4 P 2-, 3(H2 O)'
_chemical_formula_sum     'C6 H21 N12 O7 P'
_chemical_formula_iupac     '2C3 H7 N6 +, H P O4 2-, 3H2 O'
_chemical_formula_weight     404.32
_chemical_melting_point     ?
_symmetry_cell_setting     Triclinic
_symmetry_space_group_name_H-M     'P -1'
_symmetry_space_group_name_Hall     '-P 1'
loop_
    _symmetry_equiv_pos_as_xyz
    'x, y, z'
    '-x, -y, -z'
_cell_length_a     6.767(4)
_cell_length_b     10.548(7)
_cell_length_c     12.497(8)
_cell_angle_alpha     91.865(11)
_cell_angle_beta     105.609(10)
_cell_angle_gamma     108.020(9)
_cell_volume     810.3(9)
_cell_formula_units_Z     2
_cell_measurement_reflns_used     1970
_cell_measurement_theta_min     2.49
_cell_measurement_theta_max     28.02
_cell_measurement_temperature     296(2)
_exptl_crystal_description     block
_exptl_crystal_colour     colourless
_exptl_crystal_size_max     0.30
_exptl_crystal_size_mid     0.25
_exptl_crystal_size_min     0.20
_exptl_crystal_density_diffrn     1.657
_exptl_crystal_density_meas     ?
_exptl_crystal_density_method     'not measured'
_exptl_crystal_F_000     424
_exptl_absorpt_coefficient_mu     0.236
_exptl_absorpt_correction_type     multi-scan
_exptl_absorpt_process_details     '(SADABS; Bruker, 2000)'
_exptl_absorpt_correction_T_min     0.933
_exptl_absorpt_correction_T_max     0.954
_exptl_special_details
;
;
_diffrn_ambient_temperature     296(2)
_diffrn_radiation_type     MoK\a
_diffrn_radiation_wavelength     0.71073
_diffrn_radiation_source     'fine-focus sealed tube'
_diffrn_radiation_monochromator     graphite
_diffrn_measurement_device_type     'Bruker SMART 1K CCD'
_diffrn_measurement_method     \w
_diffrn_detector_area_resol_mean     ?
_diffrn_reflns_number     3823
_diffrn_reflns_av_R_equivalents     0.0285
_diffrn_reflns_av_sigmaI/netI     0.0512
_diffrn_reflns_theta_min     2.05
_diffrn_reflns_theta_max     25.10
_diffrn_reflns_theta_full     25.10
_diffrn_measured_fraction_theta_max     0.975
_diffrn_measured_fraction_theta_full     0.975
_diffrn_reflns_limit_h_min     -7
_diffrn_reflns_limit_h_max     8
_diffrn_reflns_limit_k_min     -11
_diffrn_reflns_limit_k_max     12
_diffrn_reflns_limit_l_min     -14
_diffrn_reflns_limit_l_max     7
_diffrn_standards_number     0
_diffrn_standards_interval_count     ?
_diffrn_standards_interval_time     ?
_diffrn_standards_decay_%     ?
_refine_special_details
;
Refinement of <i>F</i>^2^ against ALL reflections. The weighted <i>R</i>-factor
<i>wR</i> and goodness of fit <i>S</i> are based on <i>F</i>^2^, conventional
<i>R</i>-factors <i>R</i> are based on <i>F</i>, with <i>F</i> set to zero for
negative <i>F</i>^2^. The threshold expression of <i>F</i>^2^ >
\s(<i>F</i>^2^) is used only for calculating <i>R</i>-factors(gt) <i>etc</i>.
and is not relevant to the choice of reflections for refinement.
<i>R</i>-factors based on <i>F</i>^2^ are statistically about twice as large
as those based on <i>F</i>, and <i>R</i>- factors based on ALL data will be
even larger.
;
_reflns_number_total     2803
_reflns_number_gt     2027
_reflns_threshold_expression     I>2\s(I)
_refine_ls_structure_factor_coef     Fsqd
_refine_ls_matrix_type     full
_refine_ls_R_factor_all     0.0853
_refine_ls_R_factor_gt     0.0566
_refine_ls_wR_factor_gt     0.1468
_refine_ls_wR_factor_ref     0.1782
_refine_ls_goodness_of_fit_ref     1.064
_refine_ls_restrained_S_all     1.064
_refine_ls_number_reflns     2803
_refine_ls_number_parameters     274
_refine_ls_number_restraints     0
_refine_ls_hydrogen_treatment     mixed
_refine_ls_weighting_scheme     calc
_refine_ls_weighting_details
         'calc w=1/[\s^2^(Fo^2^)+(0.0996P)^2^+0.5200P] where P=(Fo^2^+2Fc^2^)/3'
_atom_sites_solution_hydrogens     geom
_atom_sites_solution_primary     direct
_atom_sites_solution_secondary     difmap
_refine_ls_shift/su_max     0.003
_refine_ls_shift/su_mean     0.000
_refine_diff_density_max     0.325
_refine_diff_density_min     -0.532
_refine_ls_extinction_method     none
_refine_ls_extinction_coef     ?
loop_
    _atom_type_symbol
    _atom_type_description
    _atom_type_scat_dispersion_real
    _atom_type_scat_dispersion_imag
    _atom_type_scat_source
    'C' 'C' 0.0033 0.0016
                         'International Tables Vol C Tables 4.2.6.8 and 6.1.1.4'
    'H' 'H' 0.0000 0.0000
                         'International Tables Vol C Tables 4.2.6.8 and 6.1.1.4'
    'N' 'N' 0.0061 0.0033
                         'International Tables Vol C Tables 4.2.6.8 and 6.1.1.4'
    'O' 'O' 0.0106 0.0060
                         'International Tables Vol C Tables 4.2.6.8 and 6.1.1.4'
    'P' 'P' 0.1023 0.0942
                         'International Tables Vol C Tables 4.2.6.8 and 6.1.1.4'
_computing_data_collection     'SMART (Bruker, 2000)'
_computing_cell_refinement     'SAINT (Bruker, 2000)'
_computing_data_reduction     'SAINT (Bruker, 2000)'
_computing_structure_solution     'SHELXS97 (Sheldrick, 2008)'
_computing_structure_refinement     'SHELXL97 (Sheldrick, 2008)'
_computing_molecular_graphics     'ORTEP-3 (Farrugia, 1997)'
_computing_publication_material     'SHELXTL (Sheldrick, 2008)'
loop_
    _atom_site_type_symbol
    _atom_site_label
    _atom_site_fract_x
    _atom_site_fract_y
    _atom_site_fract_z
    _atom_site_U_iso_or_equiv
    _atom_site_adp_type
    _atom_site_calc_flag
    _atom_site_refinement_flags
    _atom_site_occupancy
    _atom_site_disorder_assembly
    _atom_site_disorder_group
    C C1 0.5323(6) 0.7920(4) -0.0156(3) 0.0352(8) Uani d . 1 . .
    C C2 0.6740(6) 0.8584(4) 0.1714(3) 0.0359(8) Uani d . 1 . .
    C C3 0.4373(6) 0.6393(4) 0.1008(3) 0.0337(8) Uani d . 1 . .
    C C4 0.0847(5) 0.8128(3) 0.0751(3) 0.0317(8) Uani d . 1 . .
    C C5 0.2296(6) 0.8597(4) 0.2627(3) 0.0372(8) Uani d . 1 . .
    C C6 -0.0212(5) 0.6489(4) 0.1803(3) 0.0329(8) Uani d . 1 . .
    N N1 0.4191(5) 0.6664(3) -0.0031(2) 0.0352(7) Uani d . 1 . .
    N N2 0.6575(5) 0.8903(3) 0.0688(2) 0.0355(7) Uani d . 1 . .
    N N3 0.5651(5) 0.7323(3) 0.1889(3) 0.0363(7) Uani d . 1 . .
    H H3 0.577(6) 0.712(4) 0.248(3) 0.029(10) Uiso d . 1 . .
    N N4 0.5233(5) 0.8212(3) -0.1176(3) 0.0436(8) Uani d . 1 . .
    H H4A 0.5955 0.9002 -0.1280 0.052 Uiso calc R 1 . .
    H H4B 0.4453 0.7613 -0.1741 0.052 Uiso calc R 1 . .
    N N5 0.7957(5) 0.9458(3) 0.2586(3) 0.0459(8) Uani d . 1 . .
    H H5A 0.8672 1.0258 0.2499 0.055 Uiso calc R 1 . .
    H H5B 0.8047 0.9235 0.3249 0.055 Uiso calc R 1 . .
    N N6 0.3325(5) 0.5192(3) 0.1207(3) 0.0418(8) Uani d . 1 . .
    H H6A 0.2515 0.4577 0.0659 0.050 Uiso calc R 1 . .
    H H6B 0.3450 0.5021 0.1886 0.050 Uiso calc R 1 . .
    N N7 0.2203(5) 0.9023(3) 0.1634(2) 0.0358(7) Uani d . 1 . .
    N N8 0.1115(5) 0.7333(3) 0.2726(3) 0.0374(7) Uani d . 1 . .
    H H8 0.126(5) 0.703(3) 0.334(3) 0.021(8) Uiso d . 1 . .
    N N9 -0.0400(4) 0.6864(3) 0.0791(2) 0.0330(7) Uani d . 1 . .
    N N10 0.3541(5) 0.9350(4) 0.3562(3) 0.0552(10) Uani d . 1 . .
    H H10A 0.4343 1.0157 0.3550 0.066 Uiso calc R 1 . .
    H H10B 0.3558 0.9039 0.4191 0.066 Uiso calc R 1 . .
    N N11 -0.1322(5) 0.5270(3) 0.1931(3) 0.0420(8) Uani d . 1 . .
    H H11A -0.2178 0.4709 0.1354 0.050 Uiso calc R 1 . .
    H H11B -0.1193 0.5031 0.2591 0.050 Uiso calc R 1 . .
    N N12 0.0741(5) 0.8512(3) -0.0246(2) 0.0379(7) Uani d . 1 . .
    H H12A 0.1520 0.9305 -0.0310 0.045 Uiso calc R 1 . .
    H H12B -0.0107 0.7969 -0.0834 0.045 Uiso calc R 1 . .
    P P1 0.24796(15) 0.68587(9) 0.57240(7) 0.0335(3) Uani d . 1 . .
    O O1 0.0294(5) 0.6330(3) 0.6053(3) 0.0599(9) Uani d . 1 A .
    H H1 -0.0482 0.5614 0.5669 0.090 Uiso calc R 1 . .
    O O2A 0.2963(6) 0.8336(3) 0.5671(3) 0.0445(14) Uani d P 0.767(9) A 1
    O O3A 0.2088(7) 0.6098(4) 0.4601(4) 0.0353(15) Uani d P 0.757(14) A 1
    O O4A 0.4058(6) 0.6486(5) 0.6643(3) 0.0507(16) Uani d P 0.765(11) A 1
    O O2B 0.176(2) 0.7686(13) 0.4856(10) 0.046(5) Uani d P 0.233(9) A 2
    O O3B 0.279(2) 0.5614(14) 0.5130(13) 0.040(5) Uani d P 0.243(14) A 2
    O O4B 0.4481(19) 0.7567(17) 0.6642(10) 0.048(5) Uani d P 0.235(11) A 2
    O O5 0.4731(5) 0.4107(3) 0.6295(3) 0.0606(9) Uani d . 1 . .
    H H5C 0.4405 0.4792 0.6078 0.091 Uiso d R 1 . .
    H H5D 0.5757 0.4063 0.6041 0.091 Uiso d R 1 . .
    O O6 0.8660(5) 0.7583(4) 0.7442(3) 0.0753(11) Uani d . 1 . .
    H H6C 0.7299 0.7431 0.7189 0.113 Uiso d R 1 . .
    H H6D 0.8984 0.7038 0.7061 0.113 Uiso d R 1 . .
    O O7 0.8612(6) 0.8583(4) 0.4724(3) 0.0799(11) Uani d . 1 . .
    H H7A 0.7320 0.8059 0.4420 0.120 Uiso d R 1 . .
    H H7B 0.9418 0.8093 0.4809 0.120 Uiso d R 1 . .
loop_
    _atom_site_aniso_label
    _atom_site_aniso_U_11
    _atom_site_aniso_U_22
    _atom_site_aniso_U_33
    _atom_site_aniso_U_12
    _atom_site_aniso_U_13
    _atom_site_aniso_U_23
    C1 0.0292(18) 0.040(2) 0.040(2) 0.0123(16) 0.0150(15) 0.0077(16)
    C2 0.0342(19) 0.039(2) 0.042(2) 0.0175(16) 0.0177(16) 0.0081(17)
    C3 0.0292(18) 0.038(2) 0.040(2) 0.0133(15) 0.0165(15) 0.0067(16)
    C4 0.0274(18) 0.039(2) 0.0343(19) 0.0133(15) 0.0146(15) 0.0090(15)
    C5 0.0281(18) 0.047(2) 0.035(2) 0.0074(16) 0.0143(15) 0.0034(16)
    C6 0.0272(18) 0.044(2) 0.0321(19) 0.0140(16) 0.0127(14) 0.0088(15)
    N1 0.0342(17) 0.0360(17) 0.0369(17) 0.0086(13) 0.0161(13) 0.0076(13)
    N2 0.0348(16) 0.0349(17) 0.0402(17) 0.0088(13) 0.0193(13) 0.0082(13)
    N3 0.0397(18) 0.0396(18) 0.0358(19) 0.0147(14) 0.0188(15) 0.0119(15)
    N4 0.0468(19) 0.0413(18) 0.0375(18) 0.0038(15) 0.0161(14) 0.0071(14)
    N5 0.054(2) 0.0432(19) 0.0371(18) 0.0088(15) 0.0154(15) 0.0043(15)
    N6 0.0464(19) 0.0408(19) 0.0396(18) 0.0101(15) 0.0188(15) 0.0120(14)
    N7 0.0302(16) 0.0381(17) 0.0375(17) 0.0053(13) 0.0146(13) 0.0040(13)
    N8 0.0384(18) 0.047(2) 0.0266(17) 0.0108(15) 0.0130(14) 0.0108(14)
    N9 0.0303(15) 0.0344(17) 0.0331(16) 0.0065(13) 0.0119(12) 0.0084(12)
    N10 0.048(2) 0.062(2) 0.0367(19) -0.0071(17) 0.0125(16) -0.0012(16)
    N11 0.0438(18) 0.0413(18) 0.0323(17) 0.0017(14) 0.0111(14) 0.0125(13)
    N12 0.0408(18) 0.0368(17) 0.0337(17) 0.0056(14) 0.0150(13) 0.0101(13)
    P1 0.0332(5) 0.0360(5) 0.0311(5) 0.0064(4) 0.0142(4) 0.0090(4)
    O1 0.0576(19) 0.0512(19) 0.068(2) -0.0043(14) 0.0431(16) -0.0138(15)
    O2A 0.047(2) 0.039(2) 0.047(3) 0.0066(17) 0.022(2) 0.0108(18)
    O3A 0.036(2) 0.037(2) 0.033(2) 0.0065(16) 0.0155(18) 0.0097(17)
    O4A 0.058(3) 0.059(4) 0.038(2) 0.028(2) 0.0091(17) 0.0085(18)
    O2B 0.060(9) 0.058(9) 0.030(8) 0.032(7) 0.015(7) 0.015(6)
    O3B 0.042(7) 0.045(8) 0.039(9) 0.019(6) 0.015(6) -0.006(6)
    O4B 0.039(7) 0.054(12) 0.047(7) 0.012(6) 0.008(5) 0.011(6)
    O5 0.073(2) 0.075(2) 0.065(2) 0.0440(18) 0.0458(17) 0.0388(16)
    O6 0.065(2) 0.121(3) 0.0487(19) 0.050(2) 0.0113(16) -0.0150(18)
    O7 0.085(3) 0.086(3) 0.077(2) 0.036(2) 0.025(2) 0.037(2)
_geom_special_details
;
All e.s.d.'s (except the e.s.d. in the dihedral angle between two l.s. planes)
are estimated using the full covariance matrix. The cell e.s.d.'s are taken
into account individually in the estimation of e.s.d.'s in distances, angles
and torsion angles; correlations between e.s.d.'s in cell parameters are only
used when they are defined by crystal symmetry. An approximate (isotropic)
treatment of cell e.s.d.'s is used for estimating e.s.d.'s involving l.s.
planes.
;
loop_
    _geom_bond_atom_site_label_1
    _geom_bond_atom_site_label_2
    _geom_bond_site_symmetry_2
    _geom_bond_distance
    _geom_bond_publ_flag
    C1 N4 . 1.311(5) n
    C1 N2 . 1.346(5) n
    C1 N1 . 1.347(5) n
    C2 N5 . 1.303(5) n
    C2 N2 . 1.320(5) n
    C2 N3 . 1.363(5) n
    C3 N6 . 1.315(5) n
    C3 N1 . 1.320(4) n
    C3 N3 . 1.347(5) n
    C4 N12 . 1.313(4) n
    C4 N7 . 1.343(5) n
    C4 N9 . 1.350(4) n
    C5 N10 . 1.305(5) ?
    C5 N7 . 1.326(5) n
    C5 N8 . 1.355(5) n
    C6 N11 . 1.313(5) n
    C6 N9 . 1.323(4) n
    C6 N8 . 1.346(5) n
    N3 H3 . 0.77(4) ?
    N4 H4A . 0.8600 ?
    N4 H4B . 0.8600 ?
    N5 H5A . 0.8600 ?
    N5 H5B . 0.8600 ?
    N6 H6A . 0.8600 ?
    N6 H6B . 0.8600 ?
    N8 H8 . 0.84(3) ?
    N10 H10A . 0.8600 ?
    N10 H10B . 0.8600 ?
    N11 H11A . 0.8600 ?
    N11 H11B . 0.8600 ?
    N12 H12A . 0.8600 ?
    N12 H12B . 0.8600 ?
    P1 O4B . 1.480(12) ?
    P1 O2B . 1.488(10) ?
    P1 O2A . 1.498(4) ?
    P1 O4A . 1.498(4) ?
    P1 O3A . 1.510(4) ?
    P1 O1 . 1.581(3) ?
    P1 O3B . 1.584(11) ?
    O1 H1 . 0.8200 ?
    O5 H5C . 0.8501 ?
    O5 H5D . 0.8500 ?
    O6 H6C . 0.8500 ?
    O6 H6D . 0.8501 ?
    O7 H7A . 0.8508 ?
    O7 H7B . 0.8500 ?
loop_
    _geom_angle_atom_site_label_1
    _geom_angle_atom_site_label_2
    _geom_angle_atom_site_label_3
    _geom_angle_site_symmetry_1
    _geom_angle_site_symmetry_3
    _geom_angle
    _geom_angle_publ_flag
    N4 C1 N2 . . 116.9(3) ?
    N4 C1 N1 . . 118.0(3) ?
    N2 C1 N1 . . 125.1(3) n
    N5 C2 N2 . . 121.1(3) ?
    N5 C2 N3 . . 118.1(3) ?
    N2 C2 N3 . . 120.7(3) n
    N6 C3 N1 . . 120.4(3) ?
    N6 C3 N3 . . 118.3(3) ?
    N1 C3 N3 . . 121.3(3) n
    N12 C4 N7 . . 117.0(3) ?
    N12 C4 N9 . . 116.9(3) ?
    N7 C4 N9 . . 126.1(3) n
    N10 C5 N7 . . 122.6(4) ?
    N10 C5 N8 . . 115.9(3) ?
    N7 C5 N8 . . 121.5(3) n
    N11 C6 N9 . . 120.4(3) ?
    N11 C6 N8 . . 118.1(3) ?
    N9 C6 N8 . . 121.5(3) n
    C3 N1 C1 . . 116.4(3) n
    C2 N2 C1 . . 116.6(3) n
    C3 N3 C2 . . 119.9(3) n
    C3 N3 H3 . . 118(3) ?
    C2 N3 H3 . . 122(3) ?
    C1 N4 H4A . . 120.0 ?
    C1 N4 H4B . . 120.0 ?
    H4A N4 H4B . . 120.0 ?
    C2 N5 H5A . . 120.0 ?
    C2 N5 H5B . . 120.0 ?
    H5A N5 H5B . . 120.0 ?
    C3 N6 H6A . . 120.0 ?
    C3 N6 H6B . . 120.0 ?
    H6A N6 H6B . . 120.0 ?
    C5 N7 C4 . . 115.4(3) n
    C6 N8 C5 . . 119.8(3) n
    C6 N8 H8 . . 118(2) ?
    C5 N8 H8 . . 122(2) ?
    C6 N9 C4 . . 115.6(3) n
    C5 N10 H10A . . 120.0 ?
    C5 N10 H10B . . 120.0 ?
    H10A N10 H10B . . 120.0 ?
    C6 N11 H11A . . 120.0 ?
    C6 N11 H11B . . 120.0 ?
    H11A N11 H11B . . 120.0 ?
    C4 N12 H12A . . 120.0 ?
    C4 N12 H12B . . 120.0 ?
    H12A N12 H12B . . 120.0 ?
    O4B P1 O2B . . 116.0(8) ?
    O2A P1 O4A . . 115.2(3) ?
    O2A P1 O3A . . 112.0(2) ?
    O4A P1 O3A . . 112.0(3) ?
    O4B P1 O1 . . 116.8(5) ?
    O2B P1 O1 . . 97.5(5) ?
    O2A P1 O1 . . 107.06(18) ?
    O4A P1 O1 . . 102.7(2) ?
    O3A P1 O1 . . 106.93(17) ?
    O4B P1 O3B . . 109.3(8) ?
    O2B P1 O3B . . 108.8(9) ?
    O1 P1 O3B . . 107.7(4) ?
    P1 O1 H1 . . 109.5 ?
    H5C O5 H5D . . 107.7 ?
    H6C O6 H6D . . 107.7 ?
    H7A O7 H7B . . 106.2 ?
loop_
    _geom_torsion_atom_site_label_1
    _geom_torsion_atom_site_label_2
    _geom_torsion_atom_site_label_3
    _geom_torsion_atom_site_label_4
    _geom_torsion_site_symmetry_1
    _geom_torsion_site_symmetry_2
    _geom_torsion_site_symmetry_3
    _geom_torsion_site_symmetry_4
    _geom_torsion
    _geom_torsion_publ_flag
    N6 C3 N1 C1 . . . . -179.9(3) ?
    N3 C3 N1 C1 . . . . -0.9(5) ?
    N4 C1 N1 C3 . . . . 177.9(3) ?
    N2 C1 N1 C3 . . . . -1.1(5) ?
    N5 C2 N2 C1 . . . . 178.3(3) ?
    N3 C2 N2 C1 . . . . -1.1(5) ?
    N4 C1 N2 C2 . . . . -176.9(3) ?
    N1 C1 N2 C2 . . . . 2.1(5) ?
    N6 C3 N3 C2 . . . . -179.2(3) ?
    N1 C3 N3 C2 . . . . 1.8(5) ?
    N5 C2 N3 C3 . . . . 179.9(3) ?
    N2 C2 N3 C3 . . . . -0.8(5) ?
    N10 C5 N7 C4 . . . . 179.9(4) ?
    N8 C5 N7 C4 . . . . 1.0(5) ?
    N12 C4 N7 C5 . . . . -179.0(3) ?
    N9 C4 N7 C5 . . . . 0.1(5) ?
    N11 C6 N8 C5 . . . . 179.6(3) ?
    N9 C6 N8 C5 . . . . -0.2(5) ?
    N10 C5 N8 C6 . . . . -180.0(3) ?
    N7 C5 N8 C6 . . . . -1.0(5) ?
    N11 C6 N9 C4 . . . . -178.6(3) ?
    N8 C6 N9 C4 . . . . 1.2(5) ?
    N12 C4 N9 C6 . . . . 178.0(3) ?
    N7 C4 N9 C6 . . . . -1.2(5) ?
loop_
    _geom_hbond_atom_site_label_D
    _geom_hbond_atom_site_label_H
    _geom_hbond_atom_site_label_A
    _geom_hbond_site_symmetry_A
    _geom_hbond_distance_DH
    _geom_hbond_distance_HA
    _geom_hbond_distance_DA
    _geom_hbond_angle_DHA
    _geom_hbond_publ_flag
    N3 H3 O5 2_666 0.77(4) 2.06(4) 2.791(4) 158(4) y
    N4 H4B O4A 1_554 0.86 2.22 2.998(5) 151 y
    N4 H4A N7 2_675 0.86 2.20 3.059(5) 177 y
    N5 H5B O7 . 0.86 1.97 2.822(5) 170 y
    N5 H5A O6 2_776 0.86 2.41 3.258(5) 167 y
    N6 H6B O5 2_666 0.86 2.28 3.009(5) 143 y
    N6 H6A N9 2_565 0.86 2.17 3.031(5) 176 y
    N8 H8 O3A . 0.84(3) 1.93(4) 2.742(7) 164(3) y
    N10 H10B O2A . 0.86 2.11 2.952(5) 168 y
    N10 H10A O2A 2_676 0.86 1.99 2.744(5) 146 y
    N11 H11B O4A 2_566 0.86 2.53 3.147(6) 129 y
    N11 H11B O1 2_566 0.86 2.33 3.121(5) 152 y
    N11 H11A N1 2_565 0.86 2.02 2.884(4) 178 y
    N12 H12B O6 1_454 0.86 2.07 2.840(5) 149 y
    N12 H12A N2 2_675 0.86 2.08 2.935(4) 172 y
    O1 H1 O3A 2_566 0.82 1.76 2.535(5) 157 y
    O5 H5D O3A 2_666 0.85 1.89 2.739(5) 177 y
    O5 H5C O4A . 0.85 2.00 2.726(6) 142 y
    O6 H6D O1 1_655 0.85 1.97 2.787(4) 161 y
    O6 H6C O4A . 0.85 2.02 2.838(6) 162 y
    O7 H7B O1 1_655 0.85 2.57 3.257(5) 139 y
    O7 H7B O2A 1_655 0.85 2.28 2.958(6) 137 y
    O7 H7A O5 2_666 0.85 2.28 3.006(6) 144 y
data_global
_journal_date_recd_electronic     2009-11-22
_journal_date_accepted     2009-12-20
_journal_name_full     'Acta Crystallographica, Section E'
_journal_year     2010
_journal_volume     66
_journal_issue      1
_journal_page_first     o239
_journal_page_last     o240
_journal_paper_category     QO
_journal_coeditor_code     HB5248
_publ_contact_author
;
Dr S.-S. Feng and Prof Dr M.-L. Zhu
Institute of Molecular Science,
Key Laboratory of Chemical Biology and Molecular
Engineering of the Education Ministry,
Shanxi University,
Taiyuan, Shanxi 030006,
People's Republic of China
;
_publ_contact_author_email
;
ssfeng@sxu.edu.cn
miaoli@sxu.edu.cn
;
_publ_contact_author_fax     ?
_publ_contact_author_phone
;
++86 351 701 8755
;
_publ_section_title
;
Bis(2,4,6-triamino-1,3,5-triazin-1-ium) hydrogen phosphate trihydrate
;
loop_
    _publ_author_name
    _publ_author_footnote
    _publ_author_address
    'Li, Xue-Mei ' ?
;
College of Chemistry and Chemical Engineering
Shanxi Datong University
Datong, Shanxi 037009
People's Republic of China
;
    'Feng, Si-Si ' ?
;
Institute of Molecular Science,
Key Laboratory of Chemical Biology and Molecular
Engineering of the Education Ministry,
Shanxi University,
Taiyuan, Shanxi 030006,
People's Republic of China
;
    'Wang, Fan ' ?
;
College of Chemistry and Chemical Engineering
Shanxi Datong University
Datong, Shanxi 037009
People's Republic of China
;
    'Ma, Qi ' ?
;
College of Chemistry and Chemical Engineering
Shanxi Datong University
Datong, Shanxi 037009
People's Republic of China
Institute of Molecular Science,
Key Laboratory of Chemical Biology and Molecular
Engineering of the Education Ministry,
Shanxi University,
Taiyuan, Shanxi 030006,
People's Republic of China
;
    'Zhu, Miao-Li' ?
;
Institute of Molecular Science,
Key Laboratory of Chemical Biology and Molecular
Engineering of the Education Ministry,
Shanxi University,
Taiyuan, Shanxi 030006,
People's Republic of China
;
