# Supplementary material for: Bis(2,4,6-triamino-1,3,5-triazin-1-ium) hydrogen phosphate trihydrate
Source: Acta Crystallogr Sect E Struct Rep Online. 2009 Dec 24;66(Pt 1):o239–40. doi: 10.1107/S1600536809054798 (PMC2980075; doi:10.1107/S1600536809054798)
Supplement: Supplementary file 2 [file e-66-0o239-Isup2.hkl]

# 
# h,k,l, Fc-squared, Fo-squared, sigma(Fo-squared) and status flag 
# 
data_I
_shelx_title ' LXM-8-2 in P-1' 
_shelx_refln_list_code          4 
_shelx_F_calc_maximum      229.72 
_exptl_crystal_F_000       424.00 
_reflns_d_resolution_high  0.8378 
 
loop_ 
 _symmetry_equiv_pos_as_xyz 
 'x, y, z' 
 '-x, -y, -z' 
 
_cell_length_a     6.7666 
_cell_length_b    10.5479 
_cell_length_c    12.4967 
_cell_angle_alpha  91.865 
_cell_angle_beta  105.609 
_cell_angle_gamma 108.020 
 
_shelx_F_squared_multiplier     1.000 
 
loop_ 
 _refln_index_h 
 _refln_index_k 
 _refln_index_l 
 _refln_F_squared_calc 
 _refln_F_squared_meas 
 _refln_F_squared_sigma 
 _refln_observed_status 
   1   0   0       23.64       26.45      1.20 o 
   2   0   0       10.52       10.23      1.62 o 
   3   0   0      149.47      186.25      6.14 o 
   4   0   0       82.70       79.93     10.35 o 
   5   0   0        0.78       -3.24      2.40 o 
   6   0   0       61.94       71.66      9.25 o 
   7   0   0        5.93       10.55      8.62 o 
  -7   1   0       40.63       54.07      9.70 o 
  -6   1   0        1.32       -5.84      5.73 o 
  -5   1   0      369.81      436.22     18.64 o 
  -4   1   0       99.65       98.63      9.42 o 
  -3   1   0      340.12      382.62     10.84 o 
  -2   1   0     1197.82     1292.89     32.09 o 
  -1   1   0     1579.71     1549.14     52.42 o 
   0   1   0      168.05      142.52      5.50 o 
   1   1   0     1871.41     1792.77     57.08 o 
   2   1   0      664.51      638.34     32.25 o 
   3   1   0      355.89      299.37     15.49 o 
   4   1   0       39.81       28.01      6.33 o 
   5   1   0       87.16       96.87      5.11 o 
   6   1   0       52.77       68.59      9.19 o 
   7   1   0      387.92      510.78     25.70 o 
  -7   2   0       29.25       35.46      8.57 o 
  -6   2   0       57.37       67.74      8.62 o 
  -5   2   0        7.20        7.09      5.50 o 
  -4   2   0      622.14      733.45     19.73 o 
  -3   2   0      165.44      213.34      7.29 o 
  -2   2   0     3827.76     4169.03     81.75 o 
  -1   2   0      672.73      608.69     14.86 o 
   0   2   0     3743.09     3507.00    117.38 o 
   1   2   0     1489.91     1462.79     36.30 o 
   2   2   0       27.31       30.35      2.22 o 
   3   2   0      100.75      110.35      7.15 o 
   4   2   0       11.83       12.19      2.42 o 
   5   2   0        3.84        4.82      3.23 o 
   6   2   0      189.38      224.10     14.47 o 
  -7   3   0       19.51       23.15      7.60 o 
  -6   3   0      267.04      309.60     16.40 o 
  -5   3   0      412.35      457.34     13.63 o 
  -4   3   0      668.51      774.10     20.61 o 
  -3   3   0       13.12       18.68      1.56 o 
  -2   3   0      903.19      831.34     16.93 o 
  -1   3   0       75.65       82.38      3.63 o 
   0   3   0       42.73       28.03      2.89 o 
   1   3   0       76.14       93.04      5.28 o 
   2   3   0        1.25        3.57      1.60 o 
   3   3   0       77.85       69.49      3.83 o 
   4   3   0       74.55       63.27      4.25 o 
   5   3   0      535.35      473.21     30.24 o 
   6   3   0       20.50       24.51      7.83 o 
  -7   4   0      133.13      180.19     12.42 o 
  -6   4   0       95.94      102.85     20.54 o 
  -5   4   0      273.60      310.84      9.91 o 
  -4   4   0       11.87        3.18      4.20 o 
  -3   4   0      404.85      371.92      8.37 o 
  -2   4   0      189.44      172.56      4.36 o 
  -1   4   0      206.69      181.16      5.59 o 
   0   4   0     1522.03     1664.26     57.36 o 
   1   4   0      196.34      176.84      8.62 o 
   2   4   0       96.90       93.78      4.27 o 
   3   4   0      176.90      161.98      6.31 o 
   4   4   0      477.17      463.87     14.10 o 
   5   4   0       11.05       10.64      6.10 o 
   6   4   0       13.19       14.30      7.21 o 
  -7   5   0       44.08       57.53      7.66 o 
  -6   5   0       24.04       30.04      4.30 o 
  -5   5   0      134.35      138.93      4.66 o 
  -4   5   0      165.62      181.89      8.40 o 
  -3   5   0      146.85      146.90      4.23 o 
  -2   5   0     1358.49     1351.77     33.10 o 
  -1   5   0      166.67      169.47      8.28 o 
   0   5   0      573.24      625.56     23.66 o 
   1   5   0      513.05      581.36     22.52 o 
   2   5   0      392.54      371.21     15.35 o 
   3   5   0       88.02       90.13      4.97 o 
   4   5   0      108.35       96.59      5.71 o 
   5   5   0      200.06      216.27     12.94 o 
  -7   6   0        8.09       18.67      6.24 o 
  -6   6   0       60.68       62.99      5.45 o 
  -5   6   0       83.05       95.59      4.38 o 
  -4   6   0       25.13       21.63      2.24 o 
  -3   6   0       25.09       24.61      2.71 o 
  -2   6   0       93.65       99.23      6.41 o 
  -1   6   0       68.16       59.17      5.11 o 
   0   6   0      531.13      606.49     23.66 o 
   1   6   0       11.12       13.48      2.41 o 
   2   6   0        2.37        2.76      3.01 o 
   3   6   0      496.51      456.34     13.86 o 
   4   6   0       90.06       96.00      8.23 o 
  -7   7   0       13.70       19.29      5.84 o 
  -6   7   0        8.91        2.91      3.12 o 
  -5   7   0      160.05      168.23      5.54 o 
  -4   7   0       24.17       19.26      3.38 o 
  -3   7   0        0.59        0.40      2.61 o 
  -2   7   0       93.22       75.80      6.24 o 
  -1   7   0       56.81       56.62      5.50 o 
   0   7   0       16.22       13.39      4.43 o 
   1   7   0      168.41      171.11     10.21 o 
   2   7   0      488.53      462.05     20.20 o 
   3   7   0       25.94       20.94      5.90 o 
   4   7   0       37.07       33.76      6.98 o 
  -7   8   0       17.34       15.15      5.56 o 
  -6   8   0       38.51       44.59      5.45 o 
  -5   8   0       31.60       21.33      4.82 o 
  -4   8   0      743.64      735.45     28.20 o 
  -3   8   0       17.72       22.92      4.77 o 
  -2   8   0       88.40       85.33      7.04 o 
  -1   8   0       17.80       10.27      4.43 o 
   0   8   0       10.47       -0.34      4.37 o 
   1   8   0        1.05       -6.81      4.54 o 
   2   8   0      213.10      214.68     12.54 o 
   3   8   0        0.87       -2.04      4.65 o 
   4   8   0        2.18       -5.62      4.88 o 
  -6   9   0        2.20       -1.19      3.91 o 
  -5   9   0        0.81       -3.40      3.86 o 
  -4   9   0       35.32       34.38      5.79 o 
  -3   9   0       67.76       66.49      6.52 o 
  -2   9   0       27.58       25.36      5.11 o 
  -1   9   0       30.91       22.07      5.39 o 
   1   9   0       73.23       69.27      7.72 o 
   2   9   0       12.31       15.32      5.84 o 
   3   9   0       87.83       91.17      8.96 o 
  -6  10   0        0.23       -0.34      4.37 o 
  -5  10   0       66.57       63.54      7.04 o 
  -4  10   0      269.45      247.76     12.71 o 
  -3  10   0       18.35       16.68      5.16 o 
  -2  10   0       26.07       24.85      5.45 o 
  -1  10   0        3.89        1.19      3.91 o 
   0  10   0        2.58        3.57      3.52 o 
   1  10   0        0.31       -3.86      4.54 o 
   2  10   0       12.91       11.01      6.01 o 
  -5  11   0        0.06       -6.72      4.48 o 
  -4  11   0       24.02       19.18      5.90 o 
  -3  11   0       48.82       53.67      6.64 o 
  -2  11   0       30.45       31.49      5.90 o 
  -1  11   0        1.24       -2.50      3.80 o 
   0  11   0        8.07        8.34      4.26 o 
  -4  12   0        0.01       -5.22      4.43 o 
  -3  12   0       38.37       46.52      6.58 o 
  -2  12   0       12.35       18.38      5.50 o 
  -1  12   0        3.41       -3.06      4.14 o 
   1 -12   1       15.54        9.08      4.88 o 
   2 -12   1       15.30       12.54      5.28 o 
   3 -12   1       39.08       48.51      6.75 o 
   4 -12   1        5.16       -1.76      4.88 o 
  -1 -11   1        0.36       -1.30      3.46 o 
   0 -11   1       20.80       31.49      5.67 o 
   1 -11   1       15.74       21.67      5.33 o 
   2 -11   1       22.23       21.84      5.50 o 
   3 -11   1        6.57        5.67      4.94 o 
   4 -11   1       15.20       12.65      5.45 o 
   5 -11   1        3.23       -6.58      4.48 o 
  -2 -10   1        0.01       -5.96      4.71 o 
   0 -10   1       23.79       23.60      5.16 o 
   1 -10   1        8.90       12.20      4.60 o 
   2 -10   1        0.43       -2.72      3.57 o 
   3 -10   1       51.37       49.81      6.30 o 
   4 -10   1       12.68       19.86      5.84 o 
   5 -10   1        0.95       -1.76      4.08 o 
   6 -10   1        0.86       -6.13      4.08 o 
  -3  -9   1        0.62       -1.02      5.33 o 
  -2  -9   1       15.70       17.13      6.01 o 
   0  -9   1        3.47        6.24      3.86 o 
   1  -9   1       72.04       70.58      6.47 o 
   2  -9   1       45.49       44.54      5.67 o 
   3  -9   1       41.56       41.70      5.79 o 
   4  -9   1        4.82       -2.61      4.03 o 
   5  -9   1        7.85        7.60      4.54 o 
   6  -9   1       21.96       14.64      4.99 o 
  -3  -8   1        3.03        0.17      4.88 o 
  -2  -8   1       28.45       33.25      6.86 o 
   0  -8   1        5.63       -3.23      3.23 o 
   1  -8   1       67.10       75.40      6.58 o 
   2  -8   1     1214.65     1244.42     44.99 o 
   3  -8   1      273.81      247.08     12.14 o 
   4  -8   1       41.40       47.49      6.24 o 
   5  -8   1       16.92       15.26      4.48 o 
   6  -8   1        0.19        0.28      4.03 o 
   7  -8   1        9.20       11.57      5.79 o 
  -4  -7   1        0.60       -7.32      4.88 o 
  -3  -7   1      134.88      129.64      9.47 o 
  -2  -7   1       43.67       33.42      6.75 o 
  -1  -7   1       94.38       98.49      7.60 o 
   1  -7   1        8.79       19.06      4.14 o 
   2  -7   1      132.47      160.90      9.02 o 
   3  -7   1       43.38       37.27      4.88 o 
   4  -7   1       34.85       24.06      4.82 o 
   5  -7   1      160.51      175.57      6.93 o 
   6  -7   1       97.25       91.13      5.23 o 
   7  -7   1       11.56       21.50      6.13 o 
  -5  -6   1        0.02       -1.48      4.82 o 
  -4  -6   1      141.82      135.87      7.12 o 
  -3  -6   1        9.43        6.48      6.69 o 
  -2  -6   1      112.64      100.60      5.01 o 
  -1  -6   1       74.78       85.84      6.75 o 
   1  -6   1       53.82       50.83      4.88 o 
   2  -6   1     2617.67     2477.72     84.65 o 
   3  -6   1        8.22        8.17      3.29 o 
   4  -6   1      115.79      102.16      4.63 o 
   5  -6   1      165.57      163.92      6.63 o 
   6  -6   1       70.46       75.88      4.98 o 
   7  -6   1        0.02       -1.19      5.45 o 
  -5  -5   1        2.80        0.79      5.33 o 
  -4  -5   1      169.15      146.54      6.82 o 
  -3  -5   1      289.19      263.26      9.13 o 
  -2  -5   1       17.13       15.59      3.49 o 
  -1  -5   1      111.67      131.85      7.94 o 
   1  -5   1        9.94        9.93      2.67 o 
   2  -5   1       16.90       15.15      3.18 o 
   3  -5   1      101.68       97.79      4.15 o 
   4  -5   1        5.44        1.74      1.65 o 
   5  -5   1      117.02      135.98      6.02 o 
   6  -5   1       60.28       81.91      5.27 o 
   7  -5   1        0.06        6.52      6.47 o 
  -6  -4   1       50.74       50.32      8.62 o 
  -5  -4   1      144.32      136.62     10.44 o 
  -4  -4   1       44.09       45.96      4.31 o 
  -3  -4   1       15.57       19.99      2.97 o 
  -2  -4   1      365.61      409.23     16.51 o 
  -1  -4   1       30.00       22.47      3.52 o 
   1  -4   1       81.39       63.49      4.31 o 
   2  -4   1        6.26       10.38      2.38 o 
   3  -4   1      301.55      327.03      7.54 o 
   4  -4   1        0.13       -2.20      1.47 o 
   5  -4   1      132.27      146.02      6.30 o 
   6  -4   1       39.94       52.50      4.92 o 
   7  -4   1       46.26       59.12      8.51 o 
  -6  -3   1      101.81      102.29     10.38 o 
  -5  -3   1        1.28        4.82      5.28 o 
  -4  -3   1      338.48      333.85     10.66 o 
  -3  -3   1      170.65      159.05      6.08 o 
  -2  -3   1     1548.63     1484.12     51.34 o 
  -1  -3   1        5.01       13.79      2.61 o 
   1  -3   1      654.44      621.70     22.13 o 
   2  -3   1      531.44      527.94     11.08 o 
   3  -3   1        1.90        3.71      1.52 o 
   4  -3   1       52.80       63.78      3.94 o 
   5  -3   1       71.19       78.73      6.84 o 
   6  -3   1      127.16      162.56      7.73 o 
   7  -3   1      111.25      144.22     11.86 o 
  -6  -2   1      215.67      262.40     15.49 o 
  -5  -2   1      158.01      160.56     11.18 o 
  -4  -2   1       76.15       74.60      4.04 o 
  -3  -2   1      431.17      401.42     11.54 o 
  -2  -2   1       68.54       85.79      3.76 o 
  -1  -2   1      534.53      531.09     19.06 o 
   0  -2   1      891.17      957.85     33.19 o 
   1  -2   1       42.14       48.74      2.84 o 
   2  -2   1      219.18      219.81      5.05 o 
   3  -2   1      121.87      122.36      6.98 o 
   4  -2   1       79.48       86.09      4.65 o 
   5  -2   1      679.71      838.41     23.10 o 
   6  -2   1      138.96      178.09      8.16 o 
   7  -2   1      111.94      146.43     12.25 o 
  -7  -1   1       70.89       97.02     11.46 o 
  -6  -1   1       14.41       19.91      6.92 o 
  -5  -1   1       24.10       23.99      2.96 o 
  -4  -1   1       97.38       77.56      5.99 o 
  -3  -1   1      480.78      410.34     11.44 o 
  -2  -1   1      831.08      805.20     20.47 o 
  -1  -1   1      771.71      901.18     21.74 o 
   0  -1   1      209.33      174.01      6.41 o 
   1  -1   1      580.14      477.50     12.12 o 
   2  -1   1      787.33      863.81     30.27 o 
   3  -1   1     1555.43     1650.67     53.25 o 
   4  -1   1      607.67      738.89     35.54 o 
   5  -1   1        3.60       -1.94      5.42 o 
   6  -1   1       16.84       17.45      4.17 o 
   7  -1   1        3.36       -1.42      7.55 o 
  -7   0   1       30.57       25.59      8.45 o 
  -6   0   1        5.75        7.83      6.01 o 
  -5   0   1      177.49      182.28      8.20 o 
  -4   0   1      221.14      223.21     10.41 o 
  -3   0   1       14.30       14.51      1.78 o 
  -2   0   1     4606.50     5219.76    126.94 o 
   1   0   1      168.31      171.89      6.13 o 
   2   0   1     1340.47     1171.13     36.82 o 
   3   0   1      144.62      177.84     14.75 o 
   4   0   1      157.10      165.90     10.84 o 
   5   0   1       15.35       18.78      6.13 o 
   6   0   1       19.02       24.00      7.77 o 
   7   0   1        3.25      -12.08      8.23 o 
  -7   1   1       71.88       90.44     10.55 o 
  -6   1   1        3.57       -5.62      5.28 o 
  -5   1   1      434.55      475.02     13.97 o 
  -4   1   1      119.85      121.69      5.13 o 
  -3   1   1      305.37      316.64     11.80 o 
  -2   1   1       97.43      133.12      5.31 o 
  -1   1   1     2559.30     3029.52    100.65 o 
   0   1   1     3046.33     2303.09     77.44 o 
   1   1   1     1075.31      904.16     22.56 o 
   2   1   1      168.84      126.61      4.37 o 
   3   1   1       57.49       49.14      5.33 o 
   4   1   1       68.62       48.38      3.72 o 
   5   1   1      158.72      160.93      7.02 o 
   6   1   1       25.14       29.10      8.40 o 
  -7   2   1       13.76       18.38      7.72 o 
  -6   2   1       96.58      101.78      9.53 o 
  -5   2   1       29.55       12.25      4.94 o 
  -4   2   1        5.00       -2.84      2.84 o 
  -3   2   1      307.63      316.28      7.09 o 
  -2   2   1    52769.92    54193.18   1271.38 o 
  -1   2   1       43.39       48.74      2.67 o 
   0   2   1      217.12      206.51      5.53 o 
   1   2   1     1860.35     1494.67     36.98 o 
   2   2   1      357.97      332.70     17.25 o 
   3   2   1       61.88       50.37      3.18 o 
   4   2   1       16.72       14.24      2.98 o 
   5   2   1       73.88       67.84      6.69 o 
   6   2   1        0.86       -3.57      7.32 o 
  -7   3   1       50.22       57.25      8.85 o 
  -6   3   1       43.22       57.70      8.06 o 
  -5   3   1      354.68      428.11     12.66 o 
  -4   3   1      205.32      187.13      7.55 o 
  -3   3   1      229.52      312.93      7.15 o 
  -2   3   1      570.22      569.09     11.87 o 
  -1   3   1      642.15      630.33     15.64 o 
   0   3   1       74.64      116.90      3.83 o 
   1   3   1        9.56        6.99      1.39 o 
   2   3   1       28.09       29.63      2.51 o 
   3   3   1       51.50       41.46      3.12 o 
   4   3   1      155.24      127.15      6.58 o 
   5   3   1      653.72      597.80     70.01 o 
   6   3   1       52.85       60.48      9.64 o 
  -7   4   1        4.19        3.97      6.35 o 
  -6   4   1      137.76      170.43     11.12 o 
  -5   4   1        0.02        0.82      1.89 o 
  -4   4   1     1893.32     2109.54     42.33 o 
  -3   4   1      105.72      113.42      3.45 o 
  -2   4   1      276.97      299.44      6.73 o 
  -1   4   1      841.82      804.66     20.04 o 
   0   4   1      508.18      534.89     20.20 o 
   1   4   1      134.92      120.28      5.02 o 
   2   4   1       24.76       24.17      2.56 o 
   3   4   1       60.19       60.85      5.67 o 
   4   4   1      384.38      363.38     11.76 o 
   5   4   1       12.75       17.55      3.91 o 
  -7   5   1       11.15       14.92      6.07 o 
  -6   5   1      384.11      405.03     18.55 o 
  -5   5   1       19.97       17.85      2.32 o 
  -4   5   1       58.72       40.63      4.20 o 
  -3   5   1       75.27       88.83      3.01 o 
  -2   5   1      192.49      167.42      5.65 o 
  -1   5   1      102.63      112.73      4.36 o 
   0   5   1       27.81       27.57      3.80 o 
   1   5   1       58.84       54.25      8.71 o 
   2   5   1       55.86       45.69      3.25 o 
   3   5   1      561.90      501.62     14.70 o 
   4   5   1       63.18       60.02      4.84 o 
   5   5   1       37.94       25.99      4.54 o 
  -7   6   1       39.28       50.49      6.92 o 
  -6   6   1        0.01        1.19      5.56 o 
  -5   6   1        4.21        6.69      2.08 o 
  -4   6   1       98.97       96.73      3.58 o 
  -3   6   1       14.83       12.40      2.26 o 
  -2   6   1      139.94      138.07      5.21 o 
  -1   6   1      405.93      370.31     15.49 o 
   0   6   1       19.84       20.94      4.26 o 
   1   6   1      174.64      174.57      9.59 o 
   2   6   1      270.18      273.12     13.28 o 
   3   6   1       50.23       46.69      6.18 o 
   4   6   1       14.32       11.35      5.28 o 
  -7   7   1       45.49       55.71      7.38 o 
  -6   7   1       80.21       62.86      7.89 o 
  -5   7   1      219.05      221.42      6.40 o 
  -4   7   1      280.10      299.15      7.62 o 
  -3   7   1        1.32        2.35      2.11 o 
  -2   7   1      521.82      478.69     13.44 o 
  -1   7   1      521.26      515.78     20.82 o 
   0   7   1      213.59      223.99     11.69 o 
   1   7   1      194.77      187.96     10.95 o 
   2   7   1        8.70        3.23      4.71 o 
   3   7   1      259.90      260.75     14.07 o 
   4   7   1       33.52       26.27      6.41 o 
  -6   8   1       20.48       23.39      4.03 o 
  -5   8   1        0.55       -1.04      3.07 o 
  -4   8   1       10.14       17.42      5.45 o 
  -3   8   1      210.94      213.22      7.72 o 
  -2   8   1      206.44      209.12     10.78 o 
   0   8   1       30.26       25.02      6.75 o 
   1   8   1      292.43      303.08     15.20 o 
   2   8   1      149.40      138.21      9.82 o 
   3   8   1      133.30      137.58      9.99 o 
  -6   9   1       12.93        6.78      3.62 o 
  -5   9   1        5.13        2.81      3.45 o 
  -4   9   1       15.86       18.67      4.88 o 
  -3   9   1       22.38       15.26      4.88 o 
  -2   9   1        4.50        1.02      3.97 o 
   0   9   1      121.31      123.00      9.30 o 
   1   9   1       11.93        5.56      5.79 o 
   2   9   1       31.81       33.19      6.92 o 
   3   9   1        0.11       -3.12      4.77 o 
  -6  10   1      143.09      113.53      8.23 o 
  -5  10   1        0.00       -2.67      4.08 o 
  -4  10   1       12.66       12.71      4.94 o 
  -3  10   1        2.65       -0.68      4.14 o 
  -2  10   1       21.23       24.40      5.84 o 
  -1  10   1       32.60       36.82      4.99 o 
   0  10   1       31.53       28.88      6.69 o 
   1  10   1       28.51       45.44      7.55 o 
   2  10   1       14.11       15.94      6.30 o 
  -5  11   1       10.55        5.73      4.94 o 
  -3  11   1       37.73       42.44      6.24 o 
  -2  11   1        5.20        6.58      4.77 o 
  -1  11   1        9.74        6.92      4.26 o 
   1  11   1       59.17       66.55      8.11 o 
  -4  12   1        8.40        4.94      5.22 o 
  -3  12   1       14.12       22.35      6.01 o 
  -2  12   1        0.66       -5.62      4.08 o 
  -1  12   1        0.38       -4.37      3.69 o 
   1 -12   2       15.81       19.18      5.62 o 
   2 -12   2       15.04       20.03      6.07 o 
   3 -12   2        0.47       -1.59      4.77 o 
   4 -12   2        4.36       -3.12      5.28 o 
  -1 -11   2       15.98       15.03      4.60 o 
   0 -11   2       90.88       84.08      7.43 o 
   1 -11   2        0.47       -4.48      3.91 o 
   2 -11   2        6.43        6.69      4.77 o 
   3 -11   2        1.58       -3.35      4.37 o 
   4 -11   2        0.87       -5.56      4.77 o 
   5 -11   2        8.96        3.74      4.77 o 
  -2 -10   2        0.38        0.34      3.52 o 
  -1 -10   2       19.20       17.42      4.99 o 
   0 -10   2       57.92       50.27      6.18 o 
   1 -10   2       29.55       34.61      5.50 o 
   2 -10   2        3.00        4.94      4.14 o 
   3 -10   2       31.04       32.11      6.01 o 
   4 -10   2        4.79       -2.72      4.48 o 
   5 -10   2        7.69        3.35      4.60 o 
   6 -10   2        2.13       -2.21      4.43 o 
  -3  -9   2        1.26       -3.35      4.65 o 
  -1  -9   2       11.03        5.11      4.14 o 
   0  -9   2        8.75        4.71      4.14 o 
   1  -9   2       33.24       34.27      5.45 o 
   2  -9   2      147.22      144.45      9.19 o 
   3  -9   2       48.73       45.50      6.13 o 
   4  -9   2       71.00       69.67      6.98 o 
   5  -9   2        0.15       -1.36      3.86 o 
   6  -9   2       70.26       73.13      7.09 o 
  -3  -8   2       11.15        6.18      5.11 o 
  -2  -8   2        8.43        1.53      4.82 o 
  -1  -8   2       19.55       22.41      4.65 o 
   0  -8   2       11.58       11.01      3.91 o 
   1  -8   2      102.92      125.16      8.17 o 
   2  -8   2      188.91      207.25     11.23 o 
   3  -8   2      128.83      120.28      8.17 o 
   4  -8   2       22.13        8.79      4.54 o 
   5  -8   2       41.79       37.27      5.16 o 
   6  -8   2        7.66       18.89      5.28 o 
  -3  -7   2       74.45       74.60      5.20 o 
  -2  -7   2       44.24       40.28      5.96 o 
   0  -7   2       72.53       80.62      6.35 o 
   1  -7   2       42.12       39.60      5.05 o 
   2  -7   2        9.81        7.04      3.46 o 
   3  -7   2      197.48      205.72     10.72 o 
   4  -7   2       84.67       66.61      6.07 o 
   5  -7   2        2.41        1.19      3.91 o 
   6  -7   2       27.64       28.83      4.21 o 
   7  -7   2       41.22       41.64      7.32 o 
  -5  -6   2        8.66        9.19      5.73 o 
  -4  -6   2       12.59        5.33      4.77 o 
  -3  -6   2       26.44       17.94      6.07 o 
  -2  -6   2      221.90      193.18     10.67 o 
  -1  -6   2      160.70      202.66     10.27 o 
   0  -6   2     1822.69     2105.14     72.73 o 
   1  -6   2     1093.96     1120.23     40.05 o 
   2  -6   2      266.48      221.61     10.72 o 
   3  -6   2        3.72       -0.51      2.89 o 
   4  -6   2       23.40       23.43      4.26 o 
   5  -6   2        2.66        4.34      2.97 o 
   6  -6   2       64.61       74.78      5.01 o 
   7  -6   2        4.70        6.81      5.84 o 
  -5  -5   2       32.68       30.75      6.75 o 
  -4  -5   2        0.66       -4.37      2.92 o 
  -3  -5   2      450.08      436.30     10.56 o 
  -2  -5   2       49.88       56.85      5.39 o 
  -1  -5   2        3.55       -2.33      3.06 o 
   0  -5   2     1404.53     1708.79     59.17 o 
   1  -5   2        4.06        0.79      1.93 o 
   2  -5   2       24.03       24.91      3.57 o 
   3  -5   2      344.00      360.89     14.81 o 
   4  -5   2      117.89       98.69      4.57 o 
   5  -5   2      111.02      125.55      5.91 o 
   6  -5   2       25.41       30.16      4.22 o 
   7  -5   2       41.29       51.46      8.00 o 
  -6  -4   2       87.76       85.56     10.04 o 
  -5  -4   2        1.77       -2.33      4.99 o 
  -4  -4   2      171.26      148.65      6.78 o 
  -3  -4   2        0.11       -2.28      1.52 o 
  -2  -4   2      850.37     1176.28     41.76 o 
  -1  -4   2       19.30       34.95      3.69 o 
   0  -4   2     5800.47     6704.00    223.48 o 
   1  -4   2       35.76       30.98      3.23 o 
   2  -4   2        2.68       -0.62      1.70 o 
   3  -4   2     2143.87     1999.72     70.41 o 
   4  -4   2       26.44       25.08      2.90 o 
   5  -4   2        8.64        3.72      3.55 o 
   6  -4   2       12.16       14.87      4.08 o 
   7  -4   2       21.87       34.04      8.40 o 
  -6  -3   2      100.38      113.87     10.67 o 
  -5  -3   2      148.77      137.70     10.50 o 
  -4  -3   2       32.93       26.72      3.49 o 
  -3  -3   2      187.96      181.39      5.78 o 
  -2  -3   2       17.39        9.13      2.89 o 
  -1  -3   2      477.36      437.99     16.17 o 
   0  -3   2        7.30       13.39      2.04 o 
   1  -3   2      596.50      533.76     19.35 o 
   2  -3   2      278.75      203.77      6.18 o 
   3  -3   2       10.56       11.80      4.71 o 
   4  -3   2      354.01      413.91     22.52 o 
   5  -3   2        0.51       -2.11      3.97 o 
   6  -3   2       61.58       84.58      6.01 o 
   7  -3   2       10.13       24.74      8.06 o 
  -7  -2   2      148.77      169.75     13.67 o 
  -6  -2   2        2.64        6.01      6.07 o 
  -5  -2   2       15.76       25.70      6.07 o 
  -4  -2   2      234.83      257.60     15.26 o 
  -3  -2   2      629.43      624.60     13.47 o 
  -2  -2   2     1390.40     1638.77     39.33 o 
  -1  -2   2      696.10      541.76     19.01 o 
   0  -2   2      315.00      279.99     10.38 o 
   1  -2   2     2773.94     2568.78     86.18 o 
   2  -2   2      835.73      723.63     18.52 o 
   3  -2   2       58.05       52.63      3.10 o 
   4  -2   2      472.31      563.14     15.92 o 
   5  -2   2      216.80      269.33      9.81 o 
   6  -2   2       11.51       15.37      6.44 o 
   7  -2   2        0.18        3.52      7.04 o 
  -7  -1   2       11.62       13.28      7.89 o 
  -6  -1   2      151.98      167.20     12.03 o 
  -5  -1   2       43.29       46.30      7.04 o 
  -4  -1   2     1241.23     1302.74     49.81 o 
  -3  -1   2     1131.21     1096.28     41.64 o 
  -2  -1   2     6106.83     6913.12    228.64 o 
  -1  -1   2       47.58       62.52      3.12 o 
   0  -1   2     4660.15     5051.38    168.50 o 
   1  -1   2      237.64      217.47      6.61 o 
   2  -1   2       66.49       69.81      5.50 o 
   3  -1   2      124.43      150.31      5.51 o 
   4  -1   2      231.60      266.69     14.41 o 
   5  -1   2      486.01      604.53     27.32 o 
   6  -1   2       96.66      118.90      7.29 o 
   7  -1   2        7.24       -6.75      8.06 o 
  -7   0   2       46.48       35.35      8.51 o 
  -6   0   2      120.45      142.97     10.89 o 
  -5   0   2      291.18      319.02     16.17 o 
  -4   0   2        5.30       -0.17      3.80 o 
  -3   0   2        9.23       12.64      1.98 o 
  -2   0   2       16.72       23.32      2.38 o 
  -1   0   2      258.23      282.54     10.16 o 
   0   0   2      317.06      361.29     12.65 o 
   1   0   2      957.17      799.77     20.04 o 
   2   0   2      193.34      182.53      7.55 o 
   3   0   2      551.91      556.17     22.35 o 
   4   0   2      463.84      515.85     15.00 o 
   5   0   2      344.17      394.54     15.03 o 
   6   0   2        0.68       -3.00      3.60 o 
  -7   1   2       47.17       46.01      8.45 o 
  -6   1   2       12.33        8.96      6.01 o 
  -5   1   2      137.51      133.33      9.53 o 
  -4   1   2      238.50      268.76      9.28 o 
  -3   1   2      710.43      799.00     20.49 o 
  -2   1   2     4968.34     5639.65    136.44 o 
  -1   1   2      398.72      483.32     16.68 o 
   0   1   2     2477.38     2170.67     72.85 o 
   1   1   2     4161.49     3194.04    142.89 o 
   2   1   2      439.08      364.99     10.20 o 
   3   1   2      561.53      615.72     16.78 o 
   4   1   2        2.88        1.13      2.50 o 
   5   1   2        0.04       -4.42      2.95 o 
   6   1   2        6.74        4.88      8.11 o 
  -7   2   2        1.29       -4.37      6.01 o 
  -6   2   2      147.46      135.26     10.16 o 
  -5   2   2       73.17       72.39      7.04 o 
  -4   2   2     1417.76     1550.89     38.82 o 
  -3   2   2      153.14      162.83      5.56 o 
  -2   2   2     1179.32     1334.30     31.31 o 
  -1   2   2        4.93        8.57      1.04 o 
   0   2   2     3210.39     2480.05     58.67 o 
   1   2   2      779.45      653.08     16.76 o 
   2   2   2       69.60       63.77      3.14 o 
   3   2   2        0.15       -3.18      2.55 o 
   4   2   2       17.13       10.20      3.00 o 
   5   2   2       75.48       74.78      6.38 o 
   6   2   2        2.63      -10.47      6.98 o 
  -7   3   2       82.86       93.67      9.76 o 
  -6   3   2        2.56       -6.81      4.54 o 
  -5   3   2      129.68      152.07      8.52 o 
  -4   3   2       20.76       51.92      3.09 o 
  -3   3   2        8.50       54.92      3.46 o 
  -2   3   2     1165.31     1254.46     41.87 o 
  -1   3   2      275.46      281.99      7.68 o 
   0   3   2      121.84      113.66      4.57 o 
   1   3   2        1.93        0.32      1.05 o 
   2   3   2       27.19       22.49      2.37 o 
   3   3   2      151.54      121.62      7.77 o 
   4   3   2       90.29       70.06      4.61 o 
   5   3   2        9.79        7.57      3.45 o 
   6   3   2        2.47       -2.55      6.81 o 
  -8   4   2        4.90       -9.47      7.66 o 
  -7   4   2        0.67       -8.43      5.62 o 
  -6   4   2        1.85       -1.65      5.11 o 
  -5   4   2       76.31       84.57      3.51 o 
  -4   4   2     7762.85     7769.73    152.01 o 
  -3   4   2       29.30       32.77      1.95 o 
  -2   4   2      112.96      101.42      3.81 o 
  -1   4   2      980.56      853.21     31.15 o 
   0   4   2       95.43      120.57      4.26 o 
   1   4   2       75.77       72.40      5.99 o 
   2   4   2        3.45        1.79      1.65 o 
   3   4   2        5.08        4.32      3.04 o 
   4   4   2       39.42       39.87      6.41 o 
   5   4   2      323.61      311.47     18.30 o 
  -7   5   2       31.26       36.25      7.21 o 
  -6   5   2        9.35       20.65      5.79 o 
  -5   5   2       10.72       13.48      2.13 o 
  -4   5   2      179.98      172.22      5.04 o 
  -3   5   2       38.30       32.41      2.04 o 
  -2   5   2      193.47      217.22      6.72 o 
  -1   5   2      116.75      130.37      4.99 o 
   0   5   2      182.03      171.43      5.77 o 
   1   5   2       49.11       32.68      5.76 o 
   2   5   2       93.76       80.04      7.86 o 
   3   5   2     1519.38     1336.32     34.79 o 
   4   5   2      196.50      190.74      7.96 o 
   5   5   2       13.85       14.30      5.50 o 
  -7   6   2        0.79        5.11      5.33 o 
  -6   6   2      526.82      519.23     25.28 o 
  -5   6   2       22.14       28.44      2.56 o 
  -4   6   2        9.68       12.25      1.85 o 
  -3   6   2       41.71       38.93      2.95 o 
  -2   6   2       44.64       31.54      5.90 o 
  -1   6   2      571.07      563.88     15.21 o 
   0   6   2       76.89       72.45      6.01 o 
   1   6   2        0.94        0.40      3.06 o 
   2   6   2      847.87      830.37     31.88 o 
   3   6   2        5.99        4.99      4.20 o 
   4   6   2        3.77       -0.06      4.43 o 
  -7   7   2       13.09       12.99      5.39 o 
  -6   7   2       21.71       16.61      6.33 o 
  -5   7   2       89.43       83.49      4.55 o 
  -4   7   2        0.23        1.56      2.03 o 
  -3   7   2        0.27       -0.94      1.78 o 
  -2   7   2       68.76       62.62      3.75 o 
  -1   7   2        1.70        0.39      2.33 o 
   0   7   2      150.11      167.71      9.82 o 
   1   7   2      862.99      885.17     34.10 o 
   2   7   2      136.40      144.22      9.53 o 
   3   7   2       47.28       32.62      6.35 o 
   4   7   2        8.89        2.72      5.11 o 
  -6   8   2       57.50       46.41      6.81 o 
  -5   8   2       38.54       36.27      4.04 o 
  -4   8   2       55.18       57.03      3.98 o 
  -3   8   2      235.38      217.26      7.74 o 
  -2   8   2        5.92        0.13      6.47 o 
  -1   8   2      132.37      126.18      8.91 o 
   0   8   2      632.92      637.70     26.38 o 
   1   8   2       63.27       67.80      7.15 o 
   2   8   2        5.83        9.59      5.11 o 
   3   8   2       36.21       27.40      6.64 o 
  -6   9   2       62.33       58.78      7.55 o 
  -5   9   2       33.52       32.59      4.12 o 
  -4   9   2      159.95      140.39      6.29 o 
  -3   9   2      125.71      121.24      5.84 o 
  -2   9   2      173.36      172.93      9.99 o 
  -1   9   2       82.57       59.40      7.89 o 
   0   9   2      120.58      120.73      9.53 o 
   1   9   2      234.01      266.77     14.41 o 
   2   9   2       38.05       30.47      6.75 o 
  -6  10   2        0.42        5.67      6.30 o 
  -5  10   2       28.59       24.57      4.28 o 
  -4  10   2       73.04       72.00      5.13 o 
  -3  10   2        3.35       -1.02      4.31 o 
  -2  10   2       30.67       41.25      6.07 o 
   0  10   2       73.20       80.00      8.06 o 
   1  10   2       24.46       22.69      6.64 o 
  -5  11   2        8.43        9.36      5.11 o 
  -4  11   2        0.00       -4.99      4.65 o 
  -3  11   2      109.81       99.80      8.40 o 
  -2  11   2       36.93       27.63      5.90 o 
  -1  11   2        0.19        1.93      3.46 o 
   0  11   2        0.93       -4.08      4.88 o 
  -4  12   2        8.42        5.90      5.28 o 
  -3  12   2       26.31       34.32      6.52 o 
  -2  12   2        9.83        9.42      4.94 o 
  -1  12   2       53.61       61.22      5.90 o 
   1 -12   3        7.68       11.86      5.45 o 
   2 -12   3       84.03      101.44      8.79 o 
   3 -12   3        0.52       -2.72      4.71 o 
  -1 -11   3        6.89       10.27      4.88 o 
   0 -11   3       66.14       75.74      7.43 o 
   1 -11   3        1.69        3.40      4.37 o 
   2 -11   3       70.46       83.29      7.72 o 
   3 -11   3       10.13        8.57      5.22 o 
   4 -11   3        6.64       -0.91      5.16 o 
   5 -11   3       47.48       50.61      6.81 o 
  -2 -10   3        6.83        9.02      4.48 o 
  -1 -10   3       44.07       44.93      6.35 o 
   0 -10   3        3.13       -0.51      4.14 o 
   1 -10   3        0.01       -0.23      4.08 o 
   2 -10   3       38.76       38.52      5.73 o 
   3 -10   3        0.47       -1.53      4.08 o 
   4 -10   3        2.74       -1.99      4.14 o 
   5 -10   3       12.56        6.52      4.71 o 
  -2  -9   3      257.10      257.58     12.94 o 
  -1  -9   3        0.44       -3.12      3.57 o 
   0  -9   3        9.35        4.65      4.37 o 
   1  -9   3        4.32        6.35      4.08 o 
   2  -9   3       74.44       75.17      7.04 o 
   3  -9   3       43.44       39.49      5.90 o 
   4  -9   3       31.86       32.00      5.90 o 
   5  -9   3        3.27       -3.23      4.26 o 
   6  -9   3       21.76       30.81      6.18 o 
  -2  -8   3       35.46       32.57      5.50 o 
  -1  -8   3       68.53       74.89      6.81 o 
   0  -8   3        0.41       -1.82      3.01 o 
   1  -8   3      108.30      103.94      7.60 o 
   2  -8   3        0.18        1.93      3.46 o 
   3  -8   3      341.35      311.93     14.75 o 
   4  -8   3        2.60       -3.06      3.52 o 
   5  -8   3      139.26      171.79     10.16 o 
   6  -8   3        8.92        8.28      5.22 o 
  -4  -7   3       38.10       40.96      6.69 o 
  -3  -7   3        8.40       10.84      5.33 o 
  -1  -7   3       97.02      113.64      7.83 o 
   0  -7   3      174.98      174.86      9.47 o 
   1  -7   3      221.21      231.53     11.35 o 
   2  -7   3      309.03      308.24     13.96 o 
   3  -7   3      147.57      122.49      8.06 o 
   4  -7   3      366.25      369.68     16.23 o 
   5  -7   3       38.46       35.40      5.39 o 
   6  -7   3        8.04        3.23      4.71 o 
  -5  -6   3        0.86       -4.82      5.16 o 
  -4  -6   3        7.10        7.32      5.22 o 
  -3  -6   3      202.49      214.23      9.28 o 
  -1  -6   3      172.74      225.69     10.95 o 
   0  -6   3      179.59      176.39      9.19 o 
   1  -6   3      300.38      256.55     11.80 o 
   2  -6   3      406.79      362.59     15.38 o 
   3  -6   3        9.63        9.47      3.46 o 
   4  -6   3       93.58       88.39      6.75 o 
   5  -6   3      335.06      370.69     11.85 o 
   6  -6   3        9.67       13.78      3.80 o 
   7  -6   3        1.96       -1.84      4.51 o 
  -6  -5   3        0.61       -2.78      6.30 o 
  -5  -5   3       31.87       31.83      7.15 o 
  -4  -5   3       80.00       60.25      7.94 o 
  -3  -5   3      529.59      539.83     15.16 o 
  -2  -5   3      152.78      164.76      8.62 o 
  -1  -5   3       46.84       53.10      4.71 o 
   0  -5   3       29.81       31.26      4.08 o 
   1  -5   3       82.73       64.68      4.82 o 
   2  -5   3        1.22        0.51      2.33 o 
   3  -5   3        1.43        4.82      2.89 o 
   4  -5   3       10.21        8.47      2.72 o 
   5  -5   3       80.19       81.34      4.94 o 
   6  -5   3        1.95       -1.63      3.39 o 
   7  -5   3       35.35       44.00      5.62 o 
  -6  -4   3       14.79       19.63      7.66 o 
  -5  -4   3        9.19        0.68      5.67 o 
  -4  -4   3      296.89      234.78      8.36 o 
  -3  -4   3       30.16       28.86      3.03 o 
  -2  -4   3     3172.40     3338.72    112.73 o 
  -1  -4   3      966.91     1265.52     44.08 o 
   0  -4   3       87.58       58.49      4.31 o 
   1  -4   3       20.52       23.60      3.18 o 
   2  -4   3        3.07        8.00      2.61 o 
   3  -4   3      542.29      487.18     18.95 o 
   4  -4   3      104.88       98.41      5.47 o 
   5  -4   3        0.54       -3.19      2.74 o 
   6  -4   3       29.04       40.05      4.97 o 
   7  -4   3       32.31       43.74      8.68 o 
  -6  -3   3       12.05       21.67      7.38 o 
  -5  -3   3      167.69      165.04     11.57 o 
  -4  -3   3       82.85       92.47      3.89 o 
  -3  -3   3       39.43       37.95      2.97 o 
  -2  -3   3      129.45      172.20      5.55 o 
  -1  -3   3      112.40      106.38      5.33 o 
   0  -3   3      374.02      437.25     16.11 o 
   1  -3   3      735.41      714.40     25.42 o 
   2  -3   3       11.11       31.03      3.40 o 
   3  -3   3       42.43       33.50      5.93 o 
   4  -3   3      238.16      225.95      7.86 o 
   5  -3   3      232.83      249.82      9.17 o 
   6  -3   3       14.57       26.54      4.87 o 
   7  -3   3        1.47        2.67      7.04 o 
  -7  -2   3       15.41       25.36      8.74 o 
  -6  -2   3        9.71       11.63      6.47 o 
  -5  -2   3        2.25        3.35      4.88 o 
  -4  -2   3      637.63      711.77     15.59 o 
  -3  -2   3      796.15      820.44     29.16 o 
  -2  -2   3     1606.45     1738.92     58.95 o 
  -1  -2   3      557.38      568.00     14.24 o 
   0  -2   3       31.51       23.60      2.04 o 
   1  -2   3     8802.76     7556.78    251.05 o 
   2  -2   3      365.07      345.27      9.66 o 
   3  -2   3       13.38        4.77      3.38 o 
   4  -2   3        0.73       -4.21      3.15 o 
   5  -2   3       66.49       81.13      5.79 o 
   6  -2   3       20.18       30.91      5.13 o 
   7  -2   3        7.94       10.50      7.83 o 
  -7  -1   3        1.16       -1.02      6.98 o 
  -6  -1   3       16.24       24.96      6.64 o 
  -5  -1   3       52.78       47.60      7.15 o 
  -4  -1   3      378.62      424.72     12.52 o 
  -3  -1   3     2016.09     2229.33     75.17 o 
  -2  -1   3      688.81      749.75     26.27 o 
  -1  -1   3      218.97      188.87      7.55 o 
   0  -1   3      916.53      804.57     28.03 o 
   1  -1   3       19.00       15.83      2.21 o 
   2  -1   3      554.23      467.33     12.61 o 
   3  -1   3      365.82      347.12     10.75 o 
   4  -1   3      216.93      221.01      9.79 o 
   5  -1   3       62.92       58.93      5.05 o 
   6  -1   3       34.82       43.44      5.15 o 
  -7   0   3       19.40       21.05      7.66 o 
  -6   0   3       44.08       71.77      8.74 o 
  -5   0   3      140.89      137.98     10.21 o 
  -4   0   3      881.72      946.41     24.62 o 
  -3   0   3      286.19      301.60     11.80 o 
  -2   0   3      369.39      508.51     18.16 o 
  -1   0   3     3136.29     3683.84    122.26 o 
   0   0   3      171.82      151.81      4.23 o 
   1   0   3       81.92       57.09      2.89 o 
   2   0   3     2329.88     2290.91     56.52 o 
   3   0   3       63.56       60.78      3.89 o 
   4   0   3       23.99       19.39      3.31 o 
   5   0   3       27.45       28.56      4.31 o 
   6   0   3        4.71        4.72      3.87 o 
  -7   1   3       10.33        6.92      6.41 o 
  -6   1   3      203.95      205.10     12.77 o 
  -5   1   3       95.32       83.06      7.77 o 
  -4   1   3     1569.98     1660.12     41.66 o 
  -3   1   3      964.41     1074.24     27.21 o 
  -2   1   3      304.87      342.45     12.54 o 
  -1   1   3        6.74       13.08      1.16 o 
   0   1   3       70.93       68.78      2.40 o 
   1   1   3     1222.81     1124.60     68.85 o 
   2   1   3       19.71       22.87      2.35 o 
   3   1   3     1025.88      906.56     23.87 o 
   4   1   3      218.09      215.27      7.92 o 
   5   1   3       53.33       52.47      4.75 o 
   6   1   3       20.74       22.17      4.57 o 
  -7   2   3       30.72       29.45      7.55 o 
  -6   2   3       21.37       20.48      5.96 o 
  -5   2   3       25.07       23.04      3.00 o 
  -4   2   3        8.06        3.27      8.43 o 
  -3   2   3      264.37      316.40      8.96 o 
  -2   2   3      170.37      194.83      7.77 o 
  -1   2   3     2783.79     3181.68    105.70 o 
   0   2   3      123.62      143.33      4.34 o 
   1   2   3      604.76      576.43     23.57 o 
   2   2   3      266.53      245.05      7.56 o 
   3   2   3      293.10      243.40      8.06 o 
   4   2   3        6.19       -1.28      3.52 o 
   5   2   3        5.72       -0.92      5.05 o 
   6   2   3        9.29        4.23      4.45 o 
  -8   3   3        7.08       -4.77      7.49 o 
  -7   3   3       25.90       31.09      7.26 o 
  -6   3   3        0.79        4.14      5.05 o 
  -5   3   3       63.63       79.88      4.27 o 
  -4   3   3     1684.25     1805.20     44.92 o 
  -3   3   3       98.64       95.23      3.83 o 
  -2   3   3      434.51      477.29     15.17 o 
  -1   3   3     2730.20     2941.53    129.44 o 
   0   3   3     1637.20     1591.88     38.30 o 
   1   3   3     1515.48     1414.34     35.36 o 
   2   3   3        2.56       -0.19      1.44 o 
   3   3   3       43.07       29.11      2.92 o 
   4   3   3        5.72       -1.18      7.60 o 
   5   3   3        0.15       -4.56      3.04 o 
  -8   4   3       50.34       36.03      9.08 o 
  -7   4   3        0.35       -4.43      5.33 o 
  -6   4   3      486.20      449.66     23.91 o 
  -5   4   3        8.75        8.66      3.23 o 
  -4   4   3      332.50      415.85      9.43 o 
  -3   4   3       61.65       50.50      2.24 o 
  -2   4   3      364.53      367.55      9.97 o 
  -1   4   3      147.92      155.54      5.20 o 
   0   4   3      219.82      160.10      5.23 o 
   1   4   3       39.60       38.07      2.01 o 
   2   4   3        2.65        0.91      1.78 o 
   3   4   3      123.54      103.51     12.37 o 
   4   4   3       27.77       24.71      3.82 o 
   5   4   3        3.50        4.19      3.54 o 
  -8   5   3       11.67        5.56      7.32 o 
  -7   5   3       12.17       12.37      5.96 o 
  -6   5   3       82.57      105.82      6.95 o 
  -5   5   3       76.36       87.53      3.48 o 
  -4   5   3      465.29      488.70     10.85 o 
  -3   5   3       48.90       54.24      3.18 o 
  -2   5   3       22.10       21.69      2.42 o 
  -1   5   3      533.24      577.93     24.74 o 
   0   5   3      356.83      360.86     10.24 o 
   1   5   3      489.85      448.09     18.44 o 
   2   5   3       72.50       74.49      6.13 o 
   3   5   3       21.25       25.02      4.99 o 
   4   5   3       40.67       39.43      6.52 o 
   5   5   3      107.23       97.36      8.79 o 
  -7   6   3       46.64       46.35      7.15 o 
  -6   6   3     1698.99     1598.49    130.06 o 
  -5   6   3       26.94       24.82      2.41 o 
  -4   6   3       56.72       43.00      2.44 o 
  -3   6   3      120.85      103.44      5.08 o 
  -2   6   3        0.91       -1.71      2.10 o 
  -1   6   3       80.72       70.60      3.79 o 
   0   6   3       12.25        8.09      2.29 o 
   1   6   3       33.36       40.28      5.11 o 
   2   6   3      174.24      168.22      9.87 o 
   3   6   3      470.41      429.65     19.29 o 
   4   6   3       16.39       16.79      5.56 o 
  -6   7   3        0.52       12.88      4.99 o 
  -5   7   3       35.11       41.34      3.44 o 
  -4   7   3        3.67       -0.43      2.02 o 
  -3   7   3       29.31       28.64      2.87 o 
  -2   7   3      206.80      214.12     17.25 o 
  -1   7   3        0.41       -3.36      2.24 o 
   0   7   3      438.69      462.50     19.80 o 
   1   7   3     1084.34     1086.07     40.62 o 
   2   7   3      255.01      244.64     13.05 o 
   3   7   3        7.69        6.01      4.82 o 
   4   7   3       47.11       46.18      7.09 o 
  -6   8   3        0.21        6.41      4.71 o 
  -5   8   3      114.89       95.64      5.00 o 
  -4   8   3       15.25       14.00      2.82 o 
  -3   8   3      122.03      112.47      5.27 o 
  -2   8   3       17.04       11.57      4.31 o 
  -1   8   3       45.64       45.66      4.39 o 
   0   8   3      133.14      160.62     10.44 o 
   1   8   3       26.54       26.38      6.01 o 
   2   8   3       20.34       22.47      5.79 o 
   3   8   3        8.80        7.43      5.33 o 
  -7   9   3       20.40       21.05      6.41 o 
  -6   9   3       24.20       33.59      6.69 o 
  -5   9   3       22.70       20.09      3.64 o 
  -4   9   3       14.22       20.38      3.59 o 
  -3   9   3       30.17       29.12      3.89 o 
  -2   9   3       40.35       42.72      5.73 o 
  -1   9   3     1073.67     1112.34     42.21 o 
   0   9   3        3.86        1.08      5.16 o 
   1   9   3        7.22       -2.33      4.48 o 
   2   9   3        4.69       -0.96      4.71 o 
  -6  10   3       57.54       48.91      7.15 o 
  -5  10   3       52.59       53.56      4.53 o 
  -4  10   3        4.13        4.55      3.31 o 
  -3  10   3       55.18       50.85      4.51 o 
  -2  10   3      327.78      330.93     15.26 o 
  -1  10   3        0.78       -4.37      4.82 o 
   0  10   3        4.56        2.72      5.28 o 
   1  10   3        4.77        2.89      5.33 o 
  -5  11   3       87.39       89.12      5.70 o 
  -4  11   3       59.52       49.87      6.69 o 
  -3  11   3       82.05       92.87      8.57 o 
  -2  11   3       74.11       83.68      7.26 o 
  -1  11   3      119.37      155.74     11.06 o 
   0  11   3        0.99       -4.54      4.77 o 
  -4  12   3       13.19       17.70      6.24 o 
  -3  12   3        2.11       -0.06      4.99 o 
  -2  12   3       32.48       34.55      5.56 o 
   1 -12   4        2.57        5.67      5.33 o 
   2 -12   4        0.00       -2.38      4.99 o 
   3 -12   4       46.80       45.33      8.17 o 
  -1 -11   4       27.22       43.46      6.92 o 
   0 -11   4       41.08       63.37      7.26 o 
   1 -11   4       41.79       42.32      7.26 o 
   2 -11   4       51.01       60.37      7.21 o 
   3 -11   4       92.20      113.36      9.30 o 
   4 -11   4        0.76       -3.40      4.31 o 
  -2 -10   4       24.90       32.51      6.18 o 
  -1 -10   4        7.23       -2.44      4.31 o 
   0 -10   4      175.73      197.55     11.57 o 
   1 -10   4       21.86       19.01      5.56 o 
   2 -10   4       95.31      116.87      8.85 o 
   3 -10   4       13.72       15.89      5.62 o 
   4 -10   4       23.96       24.91      6.24 o 
   5 -10   4       29.47       17.98      5.96 o 
  -3  -9   4       20.67       44.14      8.45 o 
  -1  -9   4       12.18        8.96      4.82 o 
   0  -9   4      292.70      342.68     16.11 o 
   1  -9   4        9.06        8.34      4.37 o 
   2  -9   4       27.47       24.23      5.56 o 
   3  -9   4      261.57      268.41     13.73 o 
   4  -9   4        0.27       -0.23      4.26 o 
   5  -9   4       62.38       54.30      6.64 o 
   6  -9   4       22.51       32.74      6.64 o 
  -3  -8   4      108.65      138.21     10.16 o 
  -2  -8   4        1.95        1.36      4.14 o 
  -1  -8   4       15.18       14.75      4.54 o 
   0  -8   4        6.17        7.26      3.86 o 
   1  -8   4       32.14       27.40      4.94 o 
   2  -8   4        7.63        5.90      4.08 o 
   3  -8   4      288.99      257.92     12.94 o 
   4  -8   4        1.09       -2.67      3.97 o 
   5  -8   4       14.43       14.58      5.16 o 
   6  -8   4        2.82        1.82      5.05 o 
  -4  -7   4      351.48      300.18     15.72 o 
  -3  -7   4       14.93       18.78      6.01 o 
  -2  -7   4       50.71       52.71      6.47 o 
  -1  -7   4       61.92       59.80      6.01 o 
   0  -7   4       54.77       55.49      5.56 o 
   1  -7   4        4.07        6.98      3.46 o 
   2  -7   4      294.69      294.79     13.79 o 
   3  -7   4       71.97       64.90      6.30 o 
   4  -7   4      132.74      131.79      8.68 o 
   5  -7   4        3.83        1.87      4.31 o 
   6  -7   4       42.16       52.59      6.58 o 
  -5  -6   4       25.36       22.64      7.09 o 
  -4  -6   4       28.76       18.72      6.41 o 
  -3  -6   4      343.76      388.24     16.68 o 
  -2  -6   4        6.62        4.20      3.69 o 
  -1  -6   4      113.27      107.23      6.98 o 
   0  -6   4        0.10        1.25      2.50 o 
   1  -6   4      681.89      651.77     24.79 o 
   2  -6   4       39.32       30.75      4.31 o 
   3  -6   4      687.99      705.95     26.89 o 
   4  -6   4      105.75       80.79      7.15 o 
   5  -6   4       46.96       41.25      5.90 o 
   6  -6   4        9.91        6.07      4.99 o 
  -6  -5   4       16.12       13.90      7.77 o 
  -5  -5   4        1.75       -3.18      5.45 o 
  -4  -5   4      248.13      198.00      7.84 o 
  -3  -5   4      244.46      262.06     12.25 o 
  -2  -5   4      382.13      429.48     17.30 o 
  -1  -5   4      428.78      477.03     18.50 o 
   0  -5   4       36.90       41.64      4.03 o 
   1  -5   4      330.17      303.76     12.94 o 
   2  -5   4      567.28      539.77     20.88 o 
   3  -5   4       79.65       73.93      5.79 o 
   4  -5   4        0.03       -4.94      3.29 o 
   5  -5   4       12.26        9.48      3.61 o 
   6  -5   4        4.70        6.97      3.88 o 
  -6  -4   4        2.86       -7.55      6.35 o 
  -5  -4   4       43.45       42.89      7.66 o 
  -4  -4   4       53.44       55.66      5.56 o 
  -3  -4   4      195.04      177.26      6.15 o 
  -2  -4   4      804.00      868.78     30.27 o 
  -1  -4   4       76.96       72.79      4.77 o 
   0  -4   4       58.32       56.56      4.14 o 
   1  -4   4      104.02      110.75      6.01 o 
   2  -4   4      386.87      328.15     13.39 o 
   3  -4   4      435.66      406.39     16.45 o 
   4  -4   4       30.24       23.37      3.30 o 
   5  -4   4       10.04       -1.82      7.83 o 
   6  -4   4       30.01       34.20      4.95 o 
  -6  -3   4        0.59       -4.65      5.67 o 
  -5  -3   4      157.38      155.17     11.23 o 
  -4  -3   4       51.83       37.62      4.82 o 
  -3  -3   4      426.17      400.49     15.94 o 
  -2  -3   4      866.68      950.88     23.65 o 
  -1  -3   4       60.87       85.09      3.40 o 
   0  -3   4        1.60        2.44      1.65 o 
   1  -3   4      212.87      236.30      9.87 o 
   2  -3   4      163.50      144.45      7.26 o 
   3  -3   4       50.00       39.81      3.17 o 
   4  -3   4       15.25       11.14      2.98 o 
   5  -3   4      171.03      202.28      8.30 o 
   6  -3   4        1.34       -0.22      7.18 o 
  -7  -2   4       12.63       12.14      7.89 o 
  -6  -2   4       34.52       22.58      6.98 o 
  -5  -2   4       10.65        8.91      5.22 o 
  -4  -2   4     1338.31     1288.50     45.05 o 
  -3  -2   4       13.64       12.54      3.40 o 
  -2  -2   4       15.05        7.09      2.33 o 
  -1  -2   4      140.99      135.27      4.26 o 
   0  -2   4      380.09      490.55     12.50 o 
   1  -2   4     2364.89     2221.67     75.06 o 
   2  -2   4        1.87       -1.70      1.99 o 
   3  -2   4      133.91      122.72      5.07 o 
   4  -2   4      159.19      153.32      6.48 o 
   5  -2   4       34.84       36.99      4.97 o 
   6  -2   4       52.67       61.38      5.82 o 
  -7  -1   4       14.64       18.21      7.66 o 
  -6  -1   4       74.83       87.31      9.25 o 
  -5  -1   4       25.29       31.66      3.67 o 
  -4  -1   4        0.53        4.43      3.29 o 
  -3  -1   4      202.56      194.60      8.91 o 
  -2  -1   4      274.16      271.82     10.84 o 
  -1  -1   4      584.42      546.91     13.59 o 
   0  -1   4      584.82      576.56     14.32 o 
   1  -1   4      142.92      120.96      5.90 o 
   2  -1   4     1027.10      877.07     22.63 o 
   3  -1   4      313.50      317.23      9.83 o 
   4  -1   4       59.31       64.70      4.59 o 
   5  -1   4       46.70       50.63      4.87 o 
   6  -1   4       10.71       12.70      4.52 o 
  -7   0   4       14.20        9.36      6.69 o 
  -6   0   4      417.44      441.68     21.16 o 
  -5   0   4      118.63      120.89      5.58 o 
  -4   0   4      109.66      107.76      5.03 o 
  -3   0   4     1108.39     1304.27     44.93 o 
  -2   0   4      427.99      534.67     19.29 o 
  -1   0   4     7243.95     7297.28    241.18 o 
   0   0   4       26.02       19.89      1.52 o 
   1   0   4       63.51       83.68      4.82 o 
   2   0   4      435.10      416.95     11.71 o 
   3   0   4      402.96      407.90     12.07 o 
   4   0   4      132.81      125.36      6.08 o 
   5   0   4       34.24       32.07      4.56 o 
   6   0   4       21.30       25.96      4.88 o 
  -7   1   4        0.12       -8.23      5.56 o 
  -6   1   4      104.22      121.58      9.87 o 
  -5   1   4      208.65      224.96      7.88 o 
  -4   1   4      309.58      304.25     17.64 o 
  -3   1   4      177.67      196.76      8.45 o 
  -2   1   4      266.61      229.72      9.19 o 
  -1   1   4      602.49      690.10     16.95 o 
   0   1   4     1006.77      847.07     20.66 o 
   1   1   4      498.84      469.42     17.59 o 
   2   1   4        8.82        5.33      1.74 o 
   3   1   4       15.14       10.65      2.64 o 
   4   1   4      129.19      140.59      6.32 o 
   5   1   4        0.59       -1.52      3.22 o 
   6   1   4       19.42       20.45      4.66 o 
  -7   2   4       21.96       22.52      7.04 o 
  -6   2   4       21.59       25.30      6.18 o 
  -5   2   4       68.48       65.29      4.14 o 
  -4   2   4       29.66       22.51      4.54 o 
  -3   2   4      305.75      352.38     13.45 o 
  -2   2   4        7.82        4.71      1.87 o 
  -1   2   4      670.00      623.57     44.03 o 
   0   2   4     1008.16      858.74     21.10 o 
   1   2   4       93.78       89.06      3.65 o 
   2   2   4       17.72       12.02      2.07 o 
   3   2   4        2.68        0.63      1.84 o 
   4   2   4        1.57       -0.10      2.75 o 
   5   2   4      160.70      151.07      7.21 o 
  -8   3   4       13.80       12.60      8.00 o 
  -7   3   4       16.37       17.64      6.41 o 
  -6   3   4      457.38      428.29     13.84 o 
  -5   3   4       20.01       22.83      3.15 o 
  -4   3   4       70.63       80.30     13.53 o 
  -3   3   4       22.51       12.54      3.29 o 
  -2   3   4        2.89        3.72      1.31 o 
  -1   3   4     2282.54     2646.07    114.43 o 
   0   3   4      343.85      290.72      8.15 o 
   1   3   4     1300.12     1165.62     29.61 o 
   2   3   4       72.58       68.47      3.57 o 
   3   3   4       93.86       79.07      4.25 o 
   4   3   4       34.01       32.04      3.63 o 
   5   3   4       21.21       19.99      4.34 o 
  -8   4   4        0.48       -4.88      6.75 o 
  -7   4   4        3.39       -4.54      5.05 o 
  -6   4   4       31.79       40.75      4.54 o 
  -5   4   4        7.50        5.03      2.41 o 
  -4   4   4       70.84       57.01      3.44 o 
  -3   4   4      244.67      268.41      6.33 o 
  -2   4   4        5.40        5.75      1.76 o 
  -1   4   4     1191.89     1350.48     33.01 o 
   0   4   4     1319.41     1284.15     31.56 o 
   1   4   4      179.24      172.09      5.93 o 
   2   4   4        0.35        0.36      1.65 o 
   3   4   4        0.02       -3.06      2.72 o 
   4   4   4       90.33       76.15      4.99 o 
   5   4   4        0.66       -5.67      4.20 o 
  -8   5   4       13.77        8.45      7.21 o 
  -7   5   4       14.98       17.25      6.07 o 
  -6   5   4      251.36      235.91     10.33 o 
  -5   5   4        4.66       -3.69      2.46 o 
  -4   5   4        0.72       -1.64      2.02 o 
  -3   5   4      513.73      594.53     15.52 o 
  -2   5   4      514.75      528.61     14.12 o 
  -1   5   4      109.62      119.85      4.80 o 
   0   5   4       16.92       18.87      3.40 o 
   1   5   4        0.91       -0.15      1.68 o 
   2   5   4        4.10        0.17      3.12 o 
   3   5   4        3.49        3.74      4.14 o 
   4   5   4       26.17       29.67      6.35 o 
  -7   6   4        0.05        0.28      5.05 o 
  -5   6   4       80.24       58.89      5.56 o 
  -4   6   4       28.01       26.90      2.68 o 
  -3   6   4      166.20      160.16      5.74 o 
  -2   6   4      232.06      236.54      7.65 o 
  -1   6   4      410.20      426.53     12.13 o 
   0   6   4      129.44      124.34      7.15 o 
   1   6   4      449.65      449.57     19.29 o 
   2   6   4       17.94       18.04      4.82 o 
   3   6   4       10.94        5.90      4.88 o 
   4   6   4       62.66       64.79      7.60 o 
  -7   7   4       33.10       48.45      6.01 o 
  -6   7   4      263.17      228.64     11.52 o 
  -5   7   4        0.40        5.05      4.03 o 
  -4   7   4       50.79       40.05      3.29 o 
  -3   7   4       81.30       85.83      4.31 o 
  -2   7   4      300.94      295.02     12.82 o 
  -1   7   4      494.81      531.27     14.96 o 
   0   7   4      490.61      522.37     14.84 o 
   1   7   4       25.54       24.34      5.39 o 
   2   7   4       32.62       29.96      5.96 o 
   3   7   4      140.65      142.74     10.10 o 
  -7   8   4       16.20       28.65      5.73 o 
  -6   8   4        0.24        2.27      4.20 o 
  -5   8   4      138.36      118.30      5.33 o 
  -4   8   4        0.15       -2.74      2.23 o 
  -3   8   4        0.05       -3.61      2.41 o 
  -2   8   4        2.99       -0.39      3.49 o 
  -1   8   4       80.53       81.91      5.14 o 
   0   8   4       12.53       19.06      5.50 o 
   1   8   4      342.16      355.84     17.25 o 
   2   8   4        6.17        8.45      4.77 o 
   3   8   4       61.73       62.12      7.60 o 
  -7   9   4       15.11       19.23      5.84 o 
  -6   9   4       17.16       29.22      5.90 o 
  -5   9   4        0.66       -2.19      2.63 o 
  -4   9   4       41.34       40.19      3.81 o 
  -3   9   4        7.32        1.00      3.10 o 
  -2   9   4      104.26      113.41      8.00 o 
  -1   9   4      192.87      212.76     12.60 o 
   0   9   4      121.29      144.84     10.27 o 
   1   9   4       27.80       21.84      6.13 o 
   2   9   4       18.61       22.86      6.58 o 
  -6  10   4       20.29       19.80      6.07 o 
  -5  10   4       46.63       41.97      4.31 o 
  -4  10   4        3.40       -1.50      2.99 o 
  -3  10   4        4.66        5.60      3.56 o 
  -2  10   4       32.60       44.37      6.52 o 
  -1  10   4       74.13       71.77      8.17 o 
   0  10   4        0.01       -6.01      4.60 o 
   1  10   4        1.25       -0.11      5.16 o 
  -5  11   4        0.33        0.96      3.24 o 
  -4  11   4        0.85       -2.73      4.79 o 
  -3  11   4      340.82      414.05     18.84 o 
  -1  11   4        3.35       10.44      6.13 o 
  -3  12   4        6.24        8.45      5.39 o 
  -1 -11   5       26.14       40.34      7.09 o 
   0 -11   5       31.01       37.56      6.86 o 
   1 -11   5        1.10        0.74      4.94 o 
   2 -11   5        8.08       13.45      5.96 o 
   3 -11   5        1.01       -3.69      4.77 o 
   4 -11   5        7.77       12.25      6.07 o 
  -2 -10   5        5.21       -4.20      4.48 o 
  -1 -10   5        0.01       -2.33      4.26 o 
   0 -10   5        4.94        6.18      4.82 o 
   1 -10   5       44.48       45.39      6.58 o 
   2 -10   5       98.46      126.92      9.53 o 
   3 -10   5      310.00      342.68     16.79 o 
   4 -10   5       58.96       64.34      7.72 o 
   5 -10   5        4.93       -1.48      5.05 o 
  -3  -9   5       29.18       54.01      8.11 o 
  -2  -9   5       52.37       70.07      7.72 o 
  -1  -9   5       99.36       95.54      8.11 o 
   0  -9   5        3.44        5.33      4.31 o 
   1  -9   5      289.48      319.13     15.38 o 
   2  -9   5       16.28       27.69      6.01 o 
   3  -9   5        3.50        9.47      4.94 o 
   4  -9   5       20.39       16.17      5.73 o 
   5  -9   5        6.43       11.40      5.56 o 
  -4  -8   5       13.55       13.39      5.33 o 
  -3  -8   5        4.97        8.06      5.79 o 
  -2  -8   5      370.80      393.06     17.64 o 
  -1  -8   5      236.80      236.64     12.31 o 
   0  -8   5       51.61       66.89      6.35 o 
   1  -8   5      234.28      237.78     12.20 o 
   2  -8   5      129.18      130.72      8.96 o 
   3  -8   5      196.63      176.96     10.67 o 
   4  -8   5        4.63        6.69      4.82 o 
   5  -8   5       73.19       69.10      7.32 o 
   6  -8   5        5.31       12.48      5.62 o 
  -3  -7   5        0.11       -1.70      4.60 o 
  -2  -7   5      595.14      692.05     26.95 o 
  -1  -7   5        6.82       10.50      3.69 o 
   0  -7   5      130.45      116.65      7.55 o 
   1  -7   5      297.00      320.89     14.52 o 
   2  -7   5       75.23       64.34      5.96 o 
   3  -7   5      181.19      169.41      9.99 o 
   4  -7   5       61.46       62.86      6.52 o 
   5  -7   5       59.70       51.97      6.52 o 
   6  -7   5       16.82       18.61      5.84 o 
  -5  -6   5      173.97      158.91     11.91 o 
  -4  -6   5       14.35       18.78      5.11 o 
  -3  -6   5       91.67      112.16      8.06 o 
  -2  -6   5       20.19       21.71      3.20 o 
  -1  -6   5        9.23        4.37      2.78 o 
   0  -6   5       24.24       21.39      3.80 o 
   1  -6   5      585.19      553.96     21.73 o 
   2  -6   5       45.28       37.79      4.99 o 
   3  -6   5       55.71       51.57      5.73 o 
   4  -6   5       44.32       24.23      5.79 o 
   5  -6   5       98.53       84.14      7.38 o 
   6  -6   5        0.11       -6.30      4.60 o 
  -6  -5   5      302.96      267.28     16.51 o 
  -5  -5   5        7.03       -0.79      6.24 o 
  -4  -5   5       96.72      111.65      7.72 o 
  -3  -5   5       53.27       52.93      5.67 o 
  -2  -5   5      117.56      132.26      5.84 o 
  -1  -5   5       15.07       15.77      2.95 o 
   0  -5   5        0.30       -1.36      1.99 o 
   1  -5   5      226.02      220.13     10.21 o 
   2  -5   5      360.11      346.42     14.69 o 
   3  -5   5      173.80      137.64      8.62 o 
   4  -5   5       58.92       45.05      5.90 o 
   5  -5   5       21.46       23.43      5.67 o 
   6  -5   5        0.20       -5.50      4.88 o 
  -6  -4   5       98.45       97.87     10.55 o 
  -5  -4   5       79.62       76.36      9.19 o 
  -4  -4   5       24.38       20.94      4.77 o 
  -3  -4   5      230.30      199.00      6.77 o 
  -2  -4   5       28.73       24.32      2.72 o 
  -1  -4   5      206.02      188.85      6.20 o 
   0  -4   5       14.92       22.41      3.23 o 
   1  -4   5     1374.79     1487.02     51.57 o 
   2  -4   5      688.44      598.44     22.75 o 
   3  -4   5      254.47      270.74     12.48 o 
   4  -4   5        5.07        2.38      3.91 o 
   5  -4   5        3.62       -1.12      3.31 o 
   6  -4   5       16.18       16.03      4.75 o 
  -6  -3   5        8.22        7.09      6.52 o 
  -5  -3   5       97.44       94.63      9.53 o 
  -4  -3   5       95.50       69.84      5.96 o 
  -3  -3   5      957.28      988.72     35.52 o 
  -2  -3   5      114.31      104.87      9.73 o 
  -1  -3   5       87.54       99.57      3.85 o 
   0  -3   5      291.24      329.84      9.20 o 
   1  -3   5       40.90       33.13      3.57 o 
   2  -3   5      137.42      121.07      6.86 o 
   3  -3   5      128.75      107.17      6.92 o 
   4  -3   5       47.73       41.58      3.99 o 
   5  -3   5       36.73       36.25      5.02 o 
   6  -3   5        0.00       -5.59      4.13 o 
  -7  -2   5        0.91        1.13      6.92 o 
  -6  -2   5        3.70        6.18      6.13 o 
  -5  -2   5        0.01       -3.34      2.72 o 
  -4  -2   5      496.45      512.31     19.97 o 
  -3  -2   5       42.27       47.09      4.65 o 
  -2  -2   5       94.05      103.65      5.96 o 
  -1  -2   5      580.34      666.56     16.74 o 
   0  -2   5       52.88       41.88      2.34 o 
   1  -2   5      706.79      794.82     19.84 o 
   2  -2   5      162.70      130.15      7.09 o 
   3  -2   5        9.34        5.62      3.74 o 
   4  -2   5      178.52      166.64      9.30 o 
   5  -2   5       19.01       24.50      4.59 o 
   6  -2   5       15.97       18.03      4.97 o 
  -7  -1   5       23.79       28.82      8.00 o 
  -6  -1   5        2.21        4.77      5.45 o 
  -5  -1   5        1.51       -0.73      2.88 o 
  -4  -1   5      698.31      745.89     27.46 o 
  -3  -1   5        7.38       10.33      3.01 o 
  -2  -1   5      510.75      572.68     20.99 o 
  -1  -1   5      838.31     1052.84     30.41 o 
   0  -1   5       59.95       76.71      5.56 o 
   1  -1   5        0.95       -0.51      1.36 o 
   2  -1   5      396.90      372.29     15.15 o 
   3  -1   5      615.73      619.90     17.27 o 
   4  -1   5       19.74       21.37      3.74 o 
   5  -1   5       65.69       81.32      5.72 o 
   6  -1   5        2.80       -0.95      5.28 o 
  -7   0   5       46.99       45.84      8.34 o 
  -6   0   5      116.18      136.90     10.67 o 
  -5   0   5       12.81       12.59      3.16 o 
  -4   0   5        9.14        8.68      3.63 o 
  -3   0   5      868.49      964.09     34.04 o 
  -2   0   5      511.58      674.35     24.17 o 
  -1   0   5      932.24      928.68     24.11 o 
   0   0   5      220.96      199.43      5.81 o 
   1   0   5      161.49      178.49      8.34 o 
   2   0   5       34.56       25.93      4.03 o 
   3   0   5      148.55      165.76      6.43 o 
   4   0   5      216.38      231.49     11.83 o 
   5   0   5       19.59       19.80      4.17 o 
   6   0   5        0.54        4.94      4.06 o 
  -7   1   5       22.73       15.32      7.04 o 
  -6   1   5       95.78      109.06      5.90 o 
  -5   1   5        0.03       -3.74      2.49 o 
  -4   1   5      282.22      295.76     12.31 o 
  -3   1   5      111.04      116.99      6.35 o 
  -2   1   5       88.43      104.28      5.50 o 
  -1   1   5     1552.49     1600.19     67.12 o 
   0   1   5      485.75      400.93     10.51 o 
   1   1   5      471.39      467.04     17.87 o 
   2   1   5       85.57       84.00      4.01 o 
   3   1   5        3.27        3.29      2.20 o 
   4   1   5       46.77       51.07      4.19 o 
   5   1   5        1.38       -0.97      3.35 o 
  -7   2   5       50.79       48.05      8.17 o 
  -6   2   5       75.96       70.34      4.86 o 
  -5   2   5      120.52      134.21      5.76 o 
  -4   2   5       58.54       55.04      4.62 o 
  -3   2   5     2659.16     2860.56     95.94 o 
  -2   2   5      133.43      143.99      6.75 o 
  -1   2   5       42.81       59.10      4.37 o 
   0   2   5        1.69        2.91      1.26 o 
   1   2   5      966.06      985.48     35.29 o 
   2   2   5       33.82       22.35      2.50 o 
   3   2   5       16.79       16.03      2.78 o 
   4   2   5       19.40       19.67      3.44 o 
   5   2   5      115.84      129.42      6.94 o 
  -8   3   5      104.55      105.30     11.06 o 
  -7   3   5       31.51       36.48      7.49 o 
  -6   3   5       63.82       67.57      4.76 o 
  -5   3   5       34.67       31.26      3.51 o 
  -4   3   5      220.30      223.39     11.21 o 
  -2   3   5      724.25      753.13     43.94 o 
  -1   3   5       17.88       28.26      2.42 o 
   0   3   5      268.71      222.93      6.76 o 
   1   3   5       35.65       23.66      3.57 o 
   2   3   5       34.16       34.30      2.87 o 
   3   3   5       16.26       15.87      2.86 o 
   4   3   5       44.55       37.94      3.99 o 
   5   3   5       61.99       62.36      5.15 o 
  -8   4   5       16.03       12.65      7.43 o 
  -7   4   5       17.33       13.39      6.07 o 
  -6   4   5       31.93       26.97      4.14 o 
  -5   4   5      254.93      241.06     12.60 o 
  -4   4   5      145.37      166.26      6.05 o 
  -3   4   5       26.38       23.19      2.52 o 
  -2   4   5      591.46      627.86     16.23 o 
  -1   4   5     1153.97     1272.32     31.45 o 
   0   4   5       92.32       79.59      4.34 o 
   1   4   5        0.17        1.25      2.67 o 
   2   4   5        6.86        3.18      2.01 o 
   3   4   5      186.41      153.92      9.36 o 
   4   4   5       38.62       31.37      6.58 o 
  -8   5   5       41.46       31.77      7.94 o 
  -7   5   5        9.30        8.57      5.45 o 
  -6   5   5      106.46      112.74      5.57 o 
  -5   5   5       54.92       39.90      4.28 o 
  -4   5   5       51.19       40.90      3.76 o 
  -3   5   5      428.91      435.67     17.08 o 
  -2   5   5      131.31      131.68      5.03 o 
  -1   5   5     1763.36     1823.26     44.48 o 
   0   5   5      113.40      114.82      4.68 o 
   1   5   5      317.52      313.23     14.58 o 
   2   5   5        0.24       -2.44      3.12 o 
   3   5   5       40.08       37.56      6.64 o 
   4   5   5        0.04       -5.11      4.26 o 
  -7   6   5        0.57       -1.25      3.86 o 
  -6   6   5        3.80       -0.57      3.69 o 
  -5   6   5       39.49       17.70      4.99 o 
  -4   6   5       23.72       20.07      2.82 o 
  -3   6   5        0.34       -4.51      3.01 o 
  -2   6   5      861.28      932.71     23.93 o 
  -1   6   5       18.73       22.34      2.98 o 
   0   6   5      206.04      203.63      7.07 o 
   1   6   5       75.23       73.53      6.75 o 
   2   6   5       66.80       62.46      6.58 o 
   3   6   5        0.38       -4.71      3.97 o 
  -7   7   5        5.68        4.03      4.71 o 
  -6   7   5        0.45        3.74      3.91 o 
  -5   7   5      289.90      280.16     12.82 o 
  -4   7   5        0.01       -2.95      2.72 o 
  -3   7   5      179.49      162.20      8.74 o 
  -2   7   5       42.31       44.17      3.51 o 
  -1   7   5       92.85       98.28      4.88 o 
   0   7   5       48.77       54.06      4.01 o 
   1   7   5        2.11       -0.79      3.63 o 
   2   7   5       18.83       16.79      5.50 o 
   3   7   5        4.45        0.06      4.60 o 
  -7   8   5       45.16       36.65      5.90 o 
  -6   8   5       30.26       38.92      5.50 o 
  -5   8   5      107.96      101.50      7.32 o 
  -4   8   5        4.04        4.24      2.74 o 
  -3   8   5      132.71      131.96      8.17 o 
  -2   8   5       22.36       25.51      7.21 o 
  -1   8   5      625.74      640.37     18.04 o 
   0   8   5        2.39       -0.85      4.08 o 
   1   8   5        3.39        3.63      4.43 o 
   2   8   5       33.75       39.77      6.24 o 
  -7   9   5        0.08        6.58      4.77 o 
  -6   9   5       77.07       72.51      6.81 o 
  -5   9   5       25.28       16.34      5.22 o 
  -4   9   5       54.20       54.59      4.19 o 
  -3   9   5       95.91       84.76      6.81 o 
  -2   9   5      169.68      174.83     14.92 o 
  -1   9   5        1.90        2.49      3.31 o 
   0   9   5       35.01       41.30      6.47 o 
   1   9   5       56.00       65.47      7.55 o 
  -6  10   5        0.78        2.21      4.71 o 
  -5  10   5        0.62        2.78      4.71 o 
  -4  10   5        0.20       -1.72      3.08 o 
  -3  10   5       13.95       15.15      3.91 o 
  -2  10   5        1.40        3.37      5.65 o 
  -1  10   5      184.89      224.44     13.73 o 
   0  10   5       10.49       10.78      5.90 o 
  -5  11   5       28.80       26.61      6.41 o 
  -4  11   5        1.43       -1.05      3.59 o 
  -3  11   5       78.29       81.21      5.79 o 
  -2  11   5       31.01       39.26      7.60 o 
  -1  11   5       59.79       71.54      8.68 o 
   0 -11   6       17.50       24.62      6.64 o 
   1 -11   6        6.63        1.87      4.99 o 
   2 -11   6       33.90       35.86      7.49 o 
   3 -11   6       12.79       16.23      6.30 o 
  -1 -10   6       14.26       24.51      6.35 o 
   0 -10   6       78.58       78.12      7.89 o 
   1 -10   6        0.64        0.34      4.37 o 
   2 -10   6        0.01       -3.57      4.54 o 
   3 -10   6      434.93      447.98     20.65 o 
   4 -10   6        6.72        2.84      5.67 o 
  -3  -9   6       32.35       46.86      8.51 o 
  -1  -9   6        3.08        3.23      4.37 o 
   0  -9   6      192.68      225.63     12.25 o 
   1  -9   6       31.95       47.60      6.58 o 
   2  -9   6        0.59        2.61      4.31 o 
   3  -9   6        3.04       -6.92      4.99 o 
   4  -9   6       27.57       24.17      6.75 o 
   5  -9   6       46.15       54.35      7.49 o 
  -3  -8   6        1.30       -4.14      4.82 o 
  -1  -8   6        1.06       -1.13      3.52 o 
   0  -8   6      166.20      192.78     10.72 o 
   1  -8   6     1558.01     1779.09     63.26 o 
   2  -8   6      291.63      298.71     14.64 o 
   3  -8   6        2.24       -5.05      4.37 o 
   4  -8   6        5.07       -1.70      4.77 o 
   5  -8   6        4.09        2.21      5.16 o 
  -4  -7   6       89.33       86.41      8.00 o 
  -3  -7   6      193.25      194.83     11.57 o 
  -2  -7   6       49.00       64.86      4.86 o 
  -1  -7   6      260.15      248.27     11.97 o 
   0  -7   6      212.97      232.90     11.52 o 
   1  -7   6       19.73       34.15      5.33 o 
   2  -7   6       81.23       64.28      6.52 o 
   3  -7   6       18.13       16.11      5.56 o 
   4  -7   6       29.29       30.86      6.01 o 
  -4  -6   6      284.00      268.36     13.50 o 
  -3  -6   6      303.10      298.25     14.41 o 
  -2  -6   6       72.48       82.08      6.78 o 
  -1  -6   6      279.40      270.51     12.08 o 
   0  -6   6       11.14       10.72      3.63 o 
   1  -6   6      330.65      324.01     14.35 o 
   2  -6   6        5.61        1.82      3.40 o 
   3  -6   6      115.36      103.09      7.94 o 
   4  -6   6        0.72       -2.21      4.14 o 
   5  -6   6       17.75        8.51      4.77 o 
   6  -6   6       32.38       41.93      7.49 o 
  -4  -5   6      446.53      443.33     18.89 o 
  -3  -5   6        7.24        4.88      3.80 o 
  -2  -5   6      160.79      175.42      6.35 o 
  -1  -5   6      108.76      111.71      5.02 o 
   0  -5   6        3.13        4.77      2.55 o 
   1  -5   6      345.88      319.87     13.73 o 
   2  -5   6      183.75      183.14      9.70 o 
   3  -5   6      233.52      220.70     11.40 o 
   4  -5   6       27.98       28.31      5.33 o 
   5  -5   6        1.80        3.06      4.77 o 
   6  -5   6        6.99        6.01      5.79 o 
  -6  -4   6      114.87      125.33     11.40 o 
  -5  -4   6        5.00        2.67      3.74 o 
  -4  -4   6        9.95       -1.87      3.86 o 
  -3  -4   6       15.24        8.96      3.63 o 
  -2  -4   6       32.16       26.58      3.26 o 
  -1  -4   6      114.19      118.48      4.96 o 
   0  -4   6       68.37       70.35      4.77 o 
   1  -4   6      410.74      463.07     18.04 o 
   2  -4   6      308.73      297.57     13.16 o 
   3  -4   6      278.68      251.50     12.08 o 
   4  -4   6       23.11       18.84      5.16 o 
   5  -4   6       26.23       30.41      6.30 o 
   6  -4   6       25.07       30.24      7.72 o 
  -6  -3   6        0.01       -0.85      6.24 o 
  -5  -3   6       69.30       52.65      5.67 o 
  -4  -3   6       17.81       21.16      4.37 o 
  -3  -3   6       71.94       81.75      6.18 o 
  -2  -3   6       88.20       77.87      3.45 o 
  -1  -3   6      177.94      201.50      6.28 o 
   0  -3   6       70.47       66.31      3.20 o 
   1  -3   6      618.44      682.52     17.59 o 
   2  -3   6      145.87      142.91      5.27 o 
   3  -3   6      176.73      138.04      8.45 o 
   4  -3   6       38.50       32.40      6.01 o 
   5  -3   6       17.51        6.24      5.50 o 
   6  -3   6       11.63       16.10      5.17 o 
  -7  -2   6        4.70       -3.46      7.04 o 
  -6  -2   6       19.05       23.49      7.04 o 
  -5  -2   6        0.48       -0.96      3.63 o 
  -4  -2   6       10.91        7.21      3.63 o 
  -3  -2   6      116.56      109.33      6.64 o 
  -2  -2   6       14.94       19.12      3.35 o 
  -1  -2   6     1255.57     1424.80     34.54 o 
   0  -2   6      358.25      324.86     12.51 o 
   1  -2   6      687.89      709.95     18.01 o 
   2  -2   6      262.57      243.51     11.23 o 
   3  -2   6       13.75        4.77      4.26 o 
   4  -2   6       73.52       58.32      6.81 o 
   5  -2   6       69.12       69.36      6.18 o 
   6  -2   6       62.45       82.27      6.73 o 
  -7  -1   6       26.43       30.92      8.23 o 
  -6  -1   6        7.46        6.69      5.56 o 
  -5  -1   6      137.22      146.09      8.62 o 
  -4  -1   6       91.53       89.30      6.47 o 
  -3  -1   6      505.32      536.54     20.42 o 
  -2  -1   6        5.81        6.35      2.44 o 
  -1  -1   6     1261.86     1392.24     59.66 o 
   0  -1   6        9.71       12.19      1.64 o 
   1  -1   6      271.47      268.51      7.72 o 
   3  -1   6      358.69      351.47     15.89 o 
   4  -1   6       11.12       11.05      3.59 o 
   5  -1   6       89.19       89.65     11.86 o 
   6  -1   6       17.62       16.78      4.98 o 
  -7   0   6        9.13       14.64      6.86 o 
  -6   0   6       53.11       67.04      5.08 o 
  -5   0   6        1.04       -2.01      2.89 o 
  -4   0   6      107.54      121.64      7.38 o 
  -3   0   6     1013.89     1121.47     39.54 o 
  -2   0   6      303.25      339.78     13.56 o 
  -1   0   6     2022.95     2381.17     83.66 o 
   0   0   6      177.75      148.68      4.89 o 
   1   0   6      127.02      120.79      6.98 o 
   2   0   6      350.75      334.22     14.52 o 
   3   0   6      162.42      171.90      6.83 o 
   4   0   6       93.91       78.31      5.13 o 
   5   0   6       14.60       21.04      4.35 o 
  -7   1   6        0.30       -2.84      5.56 o 
  -6   1   6       73.39       86.96      5.48 o 
  -5   1   6       40.19       43.82      4.05 o 
  -4   1   6      310.18      352.83     14.52 o 
  -3   1   6       22.27       35.80      4.31 o 
  -2   1   6       10.90       10.89      2.89 o 
  -1   1   6       72.32       72.07      3.28 o 
   0   1   6       11.26        9.99      1.74 o 
   1   1   6      965.47      949.34     34.21 o 
   2   1   6        5.23        4.26      3.06 o 
   3   1   6      111.98      104.07      5.16 o 
   4   1   6       29.94       29.18      3.96 o 
   5   1   6       26.43       25.07      4.55 o 
  -7   2   6        0.94       -3.29      5.45 o 
  -6   2   6       31.33       28.76      4.09 o 
  -5   2   6       99.05      105.96      7.26 o 
  -4   2   6       16.41       17.30      4.31 o 
  -3   2   6     1360.88     1518.90     52.25 o 
  -2   2   6      483.28      489.73     18.27 o 
  -1   2   6        1.23       -0.16      1.36 o 
   0   2   6      264.86      283.54      8.19 o 
   1   2   6      272.07      266.31     11.91 o 
   2   2   6       18.81        9.82      3.74 o 
   3   2   6       48.75       43.79      3.70 o 
   4   2   6        0.44       -2.09      2.75 o 
   5   2   6        1.40        0.28      3.42 o 
  -7   3   6        3.49       -7.49      4.99 o 
  -6   3   6       26.42       29.21      3.93 o 
  -5   3   6      245.72      243.15      8.48 o 
  -4   3   6      198.38      230.40     10.55 o 
  -3   3   6       92.89       83.74      5.62 o 
  -2   3   6      439.49      480.52     12.78 o 
  -1   3   6      851.42      855.73     21.58 o 
   0   3   6      184.40      185.09      6.16 o 
   1   3   6      109.39       91.34      6.30 o 
   2   3   6       43.50       49.47      5.28 o 
   3   3   6       19.55       13.50      2.98 o 
   4   3   6      154.56      137.70      6.67 o 
  -7   4   6       18.91       19.01      4.12 o 
  -6   4   6        2.49       -0.96      2.94 o 
  -5   4   6      661.89      663.71     18.42 o 
  -4   4   6       60.93       60.90     10.47 o 
  -3   4   6        4.94        6.27      3.06 o 
  -2   4   6       19.43       23.12      2.59 o 
  -1   4   6      179.56      257.69     19.32 o 
   0   4   6        2.77       -0.80      1.70 o 
   1   4   6        5.33        5.39      3.23 o 
   2   4   6       26.23       28.88      4.65 o 
   3   4   6      175.72      153.86      9.76 o 
   4   4   6       20.14       17.98      5.67 o 
  -7   5   6        3.72       -3.33      3.19 o 
  -6   5   6       56.13       59.38      4.51 o 
  -5   5   6       44.47       31.96      8.62 o 
  -4   5   6      119.11      100.82      6.81 o 
  -3   5   6      523.65      531.58     14.26 o 
  -2   5   6       93.77      110.25      4.77 o 
  -1   5   6      235.48      279.92      8.88 o 
   0   5   6       90.10       91.99      5.30 o 
   1   5   6      163.78      164.25      9.87 o 
   2   5   6        0.49       -4.37      3.46 o 
   3   5   6      121.52      123.62      9.30 o 
   4   5   6        1.79        0.00      4.60 o 
  -7   6   6       38.19       32.28      6.01 o 
  -6   6   6       45.91       36.82      5.67 o 
  -5   6   6        0.28       -5.45      3.91 o 
  -4   6   6      508.88      458.73     12.83 o 
  -3   6   6       85.03      123.86      5.27 o 
  -2   6   6      197.47      217.57      7.44 o 
  -1   6   6       14.04        6.08      2.81 o 
   0   6   6      161.93      151.99      6.07 o 
   1   6   6       40.35       23.26      5.84 o 
   2   6   6       28.49       33.19      6.41 o 
   3   6   6        1.11       -1.87      4.20 o 
  -7   7   6       16.33        9.93      4.94 o 
  -6   7   6        2.77       -5.96      3.97 o 
  -5   7   6       44.19       19.97      4.99 o 
  -4   7   6       27.14       24.59      3.21 o 
  -3   7   6      335.52      359.05     10.89 o 
  -2   7   6        7.92        8.97      2.80 o 
  -1   7   6      395.37      385.75     11.79 o 
   0   7   6       12.40       13.01      3.20 o 
   1   7   6        6.49        2.38      4.60 o 
   2   7   6        1.61        0.91      4.37 o 
  -7   8   6        9.04        4.54      4.77 o 
  -6   8   6       29.41       28.08      5.56 o 
  -5   8   6       51.43       45.10      5.79 o 
  -4   8   6       80.26       79.71      4.65 o 
  -3   8   6        2.70        0.98      2.64 o 
  -2   8   6       45.38       48.22      4.00 o 
  -1   8   6       92.64       95.82      7.89 o 
   0   8   6       41.76       49.94      4.34 o 
   1   8   6        0.29       -3.40      3.97 o 
   2   8   6        0.84        0.28      4.54 o 
  -6   9   6        3.89        8.57      4.71 o 
  -5   9   6       40.69       24.45      5.62 o 
  -4   9   6        6.51        7.89      3.19 o 
  -3   9   6        0.16       -2.56      2.76 o 
  -2   9   6        4.86        3.01      3.37 o 
  -1   9   6        0.91       -4.28      3.25 o 
   0   9   6       17.53       20.42      6.24 o 
   1   9   6        1.66       -1.65      4.82 o 
  -6  10   6        5.50       11.40      5.05 o 
  -5  10   6       42.67       32.34      6.13 o 
  -4  10   6        1.84       -1.96      3.69 o 
  -3  10   6      117.10      117.50      8.74 o 
  -2  10   6        7.58        9.31      4.68 o 
  -1  10   6        9.11       12.08      6.13 o 
   0  10   6        8.14       16.23      6.30 o 
  -4  11   6       13.98       14.76      4.20 o 
  -3  11   6        3.04        3.08      4.68 o 
  -2  11   6       21.69       25.93      5.70 o 
   0 -11   7       52.41       66.21      8.17 o 
   1 -11   7       12.06        9.76      6.35 o 
   2 -11   7       50.63       48.11      7.04 o 
  -2 -10   7        3.18       -0.85      6.30 o 
  -1 -10   7       43.67       50.04      7.04 o 
   0 -10   7        9.19        7.21      5.11 o 
   1 -10   7      187.93      204.42     12.48 o 
   2 -10   7        0.24        1.76      4.88 o 
   3 -10   7       64.00       73.98      8.68 o 
   4 -10   7       64.75       61.95      8.45 o 
  -3  -9   7       34.24       45.96      8.45 o 
  -2  -9   7        2.61        4.03      5.96 o 
  -1  -9   7      102.11       95.31      8.06 o 
   0  -9   7        0.21       -0.28      4.14 o 
   1  -9   7       14.35       25.47      5.84 o 
   2  -9   7       23.38       24.00      6.13 o 
   3  -9   7      162.35      149.33     11.01 o 
  -4  -8   7       23.20       38.13      7.49 o 
  -3  -8   7        2.56        6.13      5.62 o 
  -2  -8   7      113.23      125.72      9.99 o 
  -1  -8   7      145.81      188.59     10.61 o 
   0  -8   7       32.86       37.27      5.96 o 
   1  -8   7      673.80      680.02     27.06 o 
   2  -8   7       31.64       24.85      6.24 o 
   3  -8   7       15.01        6.92      5.45 o 
   4  -8   7        6.37       -2.33      5.16 o 
   5  -8   7       16.08        9.13      6.07 o 
  -4  -7   7        0.05        1.65      4.65 o 
  -3  -7   7        0.04       -6.13      4.26 o 
  -2  -7   7      320.61      353.57     16.85 o 
  -1  -7   7       64.90       73.16      6.18 o 
   0  -7   7      101.50      124.31      8.51 o 
   1  -7   7       39.18       20.25      6.13 o 
   2  -7   7       35.24       19.80      6.18 o 
   3  -7   7       79.98       74.83      7.43 o 
   4  -7   7        1.76        0.79      4.54 o 
   5  -7   7        5.57        2.21      4.77 o 
  -4  -6   7        4.35       10.67      5.05 o 
  -3  -6   7        7.58        6.18      4.48 o 
  -2  -6   7      140.52      143.45      6.23 o 
  -1  -6   7     3271.07     3454.81     83.00 o 
   0  -6   7      330.34      317.54     14.01 o 
   1  -6   7       18.96       13.56      4.20 o 
   2  -6   7       37.58       37.84      6.01 o 
   3  -6   7        2.81       -5.62      3.91 o 
   4  -6   7        5.92        3.91      4.48 o 
   5  -6   7       27.29       40.51      6.18 o 
  -5  -5   7       64.88       39.66      6.07 o 
  -4  -5   7       24.80       32.57      5.90 o 
  -3  -5   7      411.72      393.00     17.36 o 
  -2  -5   7      175.30      199.51      7.02 o 
  -1  -5   7        2.86        3.66      2.18 o 
   0  -5   7       43.77       40.35      3.17 o 
   1  -5   7       65.52       42.72      5.11 o 
   2  -5   7       42.32       36.31      4.99 o 
   3  -5   7        1.03       -4.77      3.18 o 
   4  -5   7        0.08        0.96      3.46 o 
   5  -5   7       14.08       18.16      5.96 o 
  -6  -4   7       36.98       48.74      9.53 o 
  -5  -4   7      159.74      123.28      8.45 o 
  -4  -4   7       65.40       54.24      6.30 o 
  -3  -4   7       42.24       41.98      5.50 o 
  -2  -4   7        4.39        2.66      2.04 o 
  -1  -4   7       53.05       74.31      3.81 o 
   0  -4   7       14.68       17.44      3.09 o 
   1  -4   7      124.85      119.83      4.93 o 
   2  -4   7        7.32        7.60      2.30 o 
   3  -4   7        7.21        2.55      3.86 o 
   4  -4   7       94.84       90.49      7.60 o 
   5  -4   7      190.15      214.51     12.71 o 
  -6  -3   7      112.23      121.30     11.29 o 
  -5  -3   7        7.00        0.40      4.14 o 
  -4  -3   7       30.60       34.61      5.28 o 
  -3  -3   7      125.88      110.92      7.38 o 
  -2  -3   7       15.32       16.07      2.10 o 
  -1  -3   7      189.69      169.11      5.73 o 
   0  -3   7       22.38       21.84      3.21 o 
   1  -3   7      388.47      421.67     11.73 o 
   2  -3   7      446.12      405.38     11.46 o 
   3  -3   7       34.23       27.86      5.16 o 
   4  -3   7       11.16       18.78      5.56 o 
   5  -3   7       20.09       26.04      7.26 o 
  -7  -2   7        3.09        4.77      7.32 o 
  -6  -2   7        7.53       12.31      6.58 o 
  -5  -2   7       44.86       37.84      5.56 o 
  -4  -2   7        0.02       -1.36      3.12 o 
  -3  -2   7      174.17      169.47      8.85 o 
  -2  -2   7      117.46      106.15      6.58 o 
  -1  -2   7     1430.63     1647.77     39.91 o 
   0  -2   7      468.59      490.02     13.06 o 
   1  -2   7      605.18      609.80     15.94 o 
   2  -2   7       15.12       13.45      4.20 o 
   3  -2   7        2.09       -0.28      3.91 o 
   4  -2   7       30.88       29.67      6.64 o 
   5  -2   7       66.60       75.97      8.91 o 
  -7  -1   7       45.70       45.44      8.68 o 
  -6  -1   7       32.73       26.88      4.51 o 
  -5  -1   7        9.90       11.06      4.71 o 
  -4  -1   7        6.84        3.97      3.46 o 
  -3  -1   7      567.31      626.07     23.66 o 
  -2  -1   7       50.09       59.97      4.82 o 
  -1  -1   7      334.36      418.14     11.20 o 
   0  -1   7       68.59       68.38      5.36 o 
   1  -1   7      810.27      807.85     29.62 o 
   2  -1   7      108.59       97.07      7.15 o 
   3  -1   7        3.36       -0.62      3.86 o 
   4  -1   7        7.66        6.47      5.28 o 
   5  -1   7       41.00       38.47      8.06 o 
  -7   0   7        3.77        5.73      6.75 o 
  -6   0   7        0.35       -2.74      3.42 o 
  -5   0   7       38.43       36.76      5.45 o 
  -4   0   7      190.52      228.64     11.01 o 
  -3   0   7     1116.66     1371.62     48.05 o 
  -2   0   7      535.57      564.06     21.22 o 
  -1   0   7      327.12      338.71      9.41 o 
   0   0   7      157.56      169.27      5.65 o 
   1   0   7      205.39      196.76      9.99 o 
   2   0   7      465.89      493.76     20.20 o 
   3   0   7       83.98       66.95      6.58 o 
   4   0   7      180.20      164.25     10.89 o 
   5   0   7        1.09        4.09      3.81 o 
  -7   1   7       74.06       83.17      9.47 o 
  -6   1   7       27.22       32.13      4.59 o 
  -5   1   7      180.81      182.80      9.82 o 
  -4   1   7        1.78        0.34      3.57 o 
  -3   1   7       19.92       13.79      4.20 o 
  -2   1   7        4.55        0.06      2.95 o 
  -1   1   7       60.99       70.20      3.39 o 
   0   1   7      100.36       93.78      3.99 o 
   1   1   7      681.67      655.68     24.91 o 
   2   1   7       48.94       40.45      5.22 o 
   3   1   7      203.95      204.13     11.40 o 
   4   1   7       55.39       43.57      6.35 o 
   5   1   7       51.51       57.17      5.38 o 
  -7   2   7        4.98        3.74      5.84 o 
  -6   2   7        5.57        4.97      3.49 o 
  -5   2   7      268.94      280.67     13.05 o 
  -4   2   7      904.11     1063.89     38.07 o 
  -3   2   7      126.33      162.54      8.40 o 
  -2   2   7      293.94      334.22     13.50 o 
  -1   2   7        0.12       -2.06      1.54 o 
   0   2   7      254.11      269.13      8.11 o 
   1   2   7      622.59      596.57     23.20 o 
   2   2   7       17.44        8.79      3.86 o 
   3   2   7        6.25        3.57      4.14 o 
   4   2   7        1.49       -2.69      3.21 o 
  -7   3   7       33.01       25.66      4.52 o 
  -6   3   7       23.50       29.93      4.33 o 
  -5   3   7        8.86        5.53      6.35 o 
  -4   3   7      364.77      372.63     15.60 o 
  -3   3   7       22.76       16.74      4.08 o 
  -2   3   7       17.35       19.70      2.58 o 
  -1   3   7     1062.56     1034.68     33.90 o 
   0   3   7        4.10        1.08      2.14 o 
   1   3   7        2.75       -1.87      2.72 o 
   2   3   7      202.17      200.73     11.06 o 
   3   3   7        0.52       -4.77      3.18 o 
   4   3   7        7.26       -0.68      4.31 o 
  -7   4   7       19.36       20.31      4.74 o 
  -6   4   7        9.32        7.33      3.49 o 
  -5   4   7      443.18      484.52     17.79 o 
  -3   4   7      145.57      149.95      8.28 o 
  -2   4   7       41.45       48.69      3.46 o 
  -1   4   7      223.41      229.26     30.18 o 
   0   4   7        5.87        1.41      2.32 o 
   1   4   7       83.57       67.17      6.07 o 
   2   4   7       88.11       79.49      6.86 o 
   3   4   7        4.74        1.53      3.91 o 
   4   4   7        5.22       -2.55      4.43 o 
  -7   5   7       39.57       27.29      6.07 o 
  -6   5   7       14.58       10.84      5.11 o 
  -5   5   7       11.28       -1.13      4.65 o 
  -4   5   7      259.47      246.85     11.69 o 
  -3   5   7       59.40       58.21      5.50 o 
  -2   5   7       64.57       77.58      5.28 o 
  -1   5   7       77.19       89.15      4.86 o 
   0   5   7       70.66       74.33      4.36 o 
   1   5   7      217.54      204.53     11.63 o 
   2   5   7      106.76       97.30      8.17 o 
   3   5   7        4.55        1.08      4.54 o 
  -7   6   7       53.79       43.12      6.58 o 
  -6   6   7        8.74       -2.89      4.77 o 
  -5   6   7        3.50       -6.47      4.31 o 
  -4   6   7      252.34      232.10     11.57 o 
  -3   6   7      248.65      246.00     11.80 o 
  -2   6   7        4.45        0.52      2.53 o 
  -1   6   7       41.98       46.01      3.85 o 
   0   6   7      112.81      112.80      5.56 o 
   1   6   7       72.88       74.04      7.43 o 
   2   6   7       23.62       27.52      6.24 o 
   3   6   7       15.84       16.96      6.13 o 
  -7   7   7        9.04       -2.55      4.54 o 
  -6   7   7       27.67       14.69      5.45 o 
  -5   7   7      197.37      183.82     10.21 o 
  -4   7   7       25.29       16.51      5.05 o 
  -3   7   7      168.23      193.62      7.80 o 
  -2   7   7       13.82       12.42      3.15 o 
  -1   7   7      103.90      113.97      5.61 o 
   0   7   7        6.42        1.08      4.54 o 
   1   7   7       66.95       69.78      7.49 o 
   2   7   7        4.57        0.62      4.60 o 
  -7   8   7        3.08       -3.69      4.37 o 
  -6   8   7      111.51      101.10      7.83 o 
  -5   8   7       35.84       21.11      5.62 o 
  -4   8   7       35.63       35.91      5.22 o 
  -3   8   7        7.29        3.34      3.09 o 
  -2   8   7       46.28       48.70      4.16 o 
  -1   8   7       51.35       57.94      4.58 o 
   0   8   7       23.05       26.10      6.35 o 
   1   8   7        0.05       -1.02      4.60 o 
  -6   9   7        0.03        2.61      4.60 o 
  -5   9   7       50.21       52.37      6.18 o 
  -4   9   7        0.88       -1.99      4.26 o 
  -3   9   7       27.26       28.59      4.04 o 
  -2   9   7        0.50       -2.77      5.05 o 
  -1   9   7       17.91       18.26      4.39 o 
   0   9   7        0.42       -4.20      4.88 o 
  -5  10   7        1.69       -4.71      4.43 o 
  -4  10   7        2.08       -0.28      4.06 o 
  -3  10   7       10.98       10.47      3.82 o 
  -2  10   7       28.91       33.11      5.10 o 
  -1  10   7        2.75       -5.74      3.83 o 
  -1 -10   8       39.91       48.74      5.22 o 
   0 -10   8        8.53       -1.59      4.88 o 
   1 -10   8        0.76       -0.23      4.48 o 
   2 -10   8       75.32       76.71      8.34 o 
   3 -10   8       13.03       15.15      6.75 o 
  -2  -9   8       23.05       34.21      7.60 o 
  -1  -9   8      179.20      204.13      8.60 o 
   0  -9   8       69.49       63.43      7.21 o 
   1  -9   8      249.93      259.73     13.79 o 
   2  -9   8       22.28       22.35      6.47 o 
   3  -9   8       12.60        7.49      6.01 o 
   4  -9   8       16.11       13.79      6.92 o 
  -3  -8   8        8.32        8.17      5.67 o 
  -2  -8   8       32.58       30.24      6.98 o 
  -1  -8   8      173.69      195.09     12.03 o 
   0  -8   8       19.84       17.19      4.88 o 
   1  -8   8      112.17      111.48      8.57 o 
   2  -8   8      100.41       97.02      8.34 o 
   3  -8   8       19.18        8.28      6.52 o 
   4  -8   8       27.58       20.14      6.92 o 
  -4  -7   8        2.07        0.11      4.94 o 
  -3  -7   8       55.06       61.33      7.15 o 
  -2  -7   8       33.82       38.69      7.09 o 
  -1  -7   8       33.56       40.02      4.26 o 
   0  -7   8        4.05        0.86      2.72 o 
   1  -7   8      269.94      243.39     12.77 o 
   2  -7   8       10.02        0.57      5.16 o 
   3  -7   8       69.04       67.34      7.43 o 
   4  -7   8       10.14        4.37      5.28 o 
  -5  -6   8       11.51        7.26      5.11 o 
  -4  -6   8       45.54       42.72      6.52 o 
  -3  -6   8      129.82      153.18     10.10 o 
  -2  -6   8       49.99       43.57      6.47 o 
  -1  -6   8      652.09      674.35     18.48 o 
   0  -6   8       75.12       61.93      9.76 o 
   1  -6   8        0.82       -0.74      3.29 o 
   2  -6   8       29.28       20.31      5.73 o 
   3  -6   8       19.48       14.07      5.22 o 
   4  -6   8        1.01       -3.40      3.74 o 
   5  -6   8        7.03       -0.34      5.05 o 
  -5  -5   8        3.86        0.06      4.43 o 
  -4  -5   8      109.16      107.17      8.51 o 
  -3  -5   8      100.24      128.45      9.08 o 
  -2  -5   8      119.55      139.34      9.47 o 
  -1  -5   8      209.53      173.09      9.62 o 
   0  -5   8       64.05       72.29      4.21 o 
   1  -5   8      262.90      249.28     12.82 o 
   2  -5   8       51.76       45.40      3.67 o 
   3  -5   8       24.09       25.70      5.39 o 
   4  -5   8       37.28       44.93      5.96 o 
   5  -5   8        3.11        1.13      4.94 o 
  -6  -4   8        0.67        7.32      7.60 o 
  -5  -4   8       10.37       11.74      4.94 o 
  -4  -4   8       58.18       50.49      6.30 o 
  -3  -4   8     2308.12     2359.09     81.81 o 
  -2  -4   8      380.06      374.62     16.40 o 
  -1  -4   8       59.91       64.91      3.69 o 
   0  -4   8       11.49       11.94      2.45 o 
   1  -4   8       48.86       54.80      3.62 o 
   2  -4   8       76.10       65.46      3.90 o 
   3  -4   8       80.08       80.05      6.98 o 
   4  -4   8        0.33        3.06      4.20 o 
   5  -4   8        3.84        9.93      5.84 o 
  -5  -3   8      152.39      110.41      8.28 o 
  -4  -3   8       15.52       13.22      4.77 o 
  -3  -3   8      141.78      124.31      8.28 o 
  -2  -3   8       31.72       40.04      2.89 o 
  -1  -3   8        0.43       -2.27      1.51 o 
   0  -3   8       35.50       37.29      2.88 o 
   1  -3   8        0.84       -0.31      1.84 o 
   2  -3   8       87.07       81.13      6.52 o 
   3  -3   8       47.57       39.94      5.84 o 
   4  -3   8      785.87      818.91     32.68 o 
   5  -3   8        0.02       -0.91      5.50 o 
  -6  -2   8        0.08       -7.40      4.94 o 
  -5  -2   8       33.13       31.54      6.18 o 
  -4  -2   8       35.02       23.94      5.45 o 
  -3  -2   8       55.41       59.63      5.73 o 
  -2  -2   8       46.16       37.22      4.65 o 
  -1  -2   8        0.02       -0.36      1.35 o 
   0  -2   8       18.23       20.08      2.31 o 
   1  -2   8       57.27       51.61      3.30 o 
   2  -2   8       29.25       27.57      5.05 o 
   3  -2   8      727.63      715.82     28.54 o 
   4  -2   8       12.36       31.49      6.98 o 
   5  -2   8        6.61        4.54      6.07 o 
  -7  -1   8       21.38       18.33      7.60 o 
  -6  -1   8        0.74       -1.03      3.73 o 
  -5  -1   8       27.43       24.23      5.90 o 
  -4  -1   8       44.39       52.03      5.96 o 
  -3  -1   8       10.02        9.59      3.74 o 
  -2  -1   8       20.01       15.60      3.57 o 
  -1  -1   8      332.01      359.42     10.06 o 
   0  -1   8      463.51      471.05     12.78 o 
   1  -1   8      431.30      428.80     17.59 o 
   2  -1   8        0.46       -1.82      3.35 o 
   3  -1   8      100.14      104.68      8.74 o 
   4  -1   8       55.95       48.96      8.51 o 
   5  -1   8        4.99       -3.12      5.22 o 
  -7   0   8        8.59        7.55      7.21 o 
  -6   0   8        6.13        4.62      6.84 o 
  -5   0   8       52.68       48.56      6.35 o 
  -4   0   8      176.43      191.20     10.16 o 
  -3   0   8      161.19      194.32      9.82 o 
  -2   0   8      556.68      626.35     23.49 o 
  -1   0   8      304.56      292.51      8.62 o 
   0   0   8        4.72        1.66      2.28 o 
   1   0   8       20.58       11.80      4.08 o 
   2   0   8       35.84       38.64      5.45 o 
   3   0   8      139.30      134.92      9.82 o 
  -7   1   8       42.60       40.82      5.61 o 
  -6   1   8       25.75       26.39      4.71 o 
  -5   1   8      358.28      408.60     17.53 o 
  -4   1   8      188.24      244.53     11.69 o 
  -3   1   8     1366.30     1598.50     55.54 o 
  -2   1   8       11.24        0.65      5.05 o 
  -1   1   8      274.18      288.20      8.88 o 
   0   1   8      114.72      113.15      4.63 o 
   1   1   8       49.45       56.28      5.39 o 
   2   1   8       94.36       77.73      6.98 o 
   3   1   8       63.80       54.58      6.64 o 
   4   1   8       43.15       43.46      7.38 o 
  -7   2   8        0.07        0.50      3.98 o 
  -6   2   8       57.81       66.19      5.47 o 
  -5   2   8      388.76      413.99     17.87 o 
  -4   2   8     1089.29     1220.65     43.52 o 
  -3   2   8      305.29      354.42     14.98 o 
  -2   2   8      118.45      109.99      8.17 o 
  -1   2   8      124.43      125.99      5.07 o 
   0   2   8      282.56      321.16      9.62 o 
   1   2   8        1.38       -1.76      3.29 o 
   2   2   8      254.26      227.79     12.25 o 
   3   2   8        0.03       -2.55      3.86 o 
   4   2   8      140.96      136.90     10.44 o 
  -7   3   8       21.26       23.91      4.79 o 
  -6   3   8        1.05       -0.35      3.63 o 
  -5   3   8        1.80       -4.20      5.33 o 
  -4   3   8      129.32      102.46      7.89 o 
  -3   3   8      149.78      157.78      8.57 o 
  -2   3   8       29.91       31.68      5.11 o 
  -1   3   8      310.83      317.36     20.79 o 
   0   3   8       84.22       78.29      4.47 o 
   1   3   8      124.15      117.10      8.17 o 
   2   3   8        9.72       -1.08      3.86 o 
   3   3   8       39.45       39.15      5.90 o 
   4   3   8       32.49       34.10      7.04 o 
  -7   4   8      100.23       98.69      7.46 o 
  -6   4   8      113.25      107.38      6.75 o 
  -5   4   8        1.61       -0.73      7.15 o 
  -4   4   8       61.30       40.74      5.90 o 
  -3   4   8      238.86      274.60     12.48 o 
  -2   4   8        4.75        4.86      2.52 o 
  -1   4   8      288.67      323.12     14.07 o 
   0   4   8       13.56        2.52      3.63 o 
   1   4   8        7.80        8.00      4.20 o 
   2   4   8       75.59       81.58      7.26 o 
   3   4   8       34.06       31.54      6.13 o 
  -7   5   8       15.53        3.91      5.67 o 
  -6   5   8       35.60       32.06      6.52 o 
  -4   5   8      154.00      153.69      9.19 o 
  -3   5   8       38.54       44.25      5.73 o 
  -2   5   8        0.31       -3.42      2.28 o 
  -1   5   8        0.45       -5.28      3.74 o 
   0   5   8      301.05      320.01     13.87 o 
   1   5   8       65.46       63.77      6.86 o 
   2   5   8        8.58       -5.22      4.08 o 
   3   5   8        6.93        3.57      5.11 o 
  -7   6   8       26.56       11.23      6.01 o 
  -5   6   8       21.19       13.22      5.50 o 
  -4   6   8       74.82       73.81      6.75 o 
  -3   6   8       48.20       48.25      3.93 o 
  -2   6   8       15.60        9.34      4.40 o 
  -1   6   8       61.86       55.91      4.47 o 
   0   6   8       82.02       93.84      8.28 o 
   1   6   8       25.01       20.37      6.01 o 
   2   6   8       22.37       19.63      6.47 o 
  -7   7   8        6.37       -7.38      4.99 o 
  -6   7   8       30.94       22.01      6.07 o 
  -5   7   8       93.24       94.58      7.94 o 
  -4   7   8        0.04       -6.30      4.20 o 
  -3   7   8       63.86       59.80      4.43 o 
  -2   7   8       13.27       11.97      6.67 o 
  -1   7   8       77.86       90.16      5.20 o 
   0   7   8      103.61      105.07      9.25 o 
   1   7   8        8.28        7.32      5.73 o 
  -6   8   8       24.46       17.42      5.50 o 
  -5   8   8       57.24       48.05      6.24 o 
  -4   8   8        6.22       -7.32      4.88 o 
  -3   8   8        0.45       -3.38      2.93 o 
  -2   8   8       18.14       19.98      3.93 o 
  -1   8   8      136.59      164.04      7.32 o 
   0   8   8       12.06       16.34      6.01 o 
   1   8   8        1.35       -2.16      4.82 o 
  -6   9   8        0.05        0.40      4.65 o 
  -5   9   8       66.63       58.78      6.69 o 
  -4   9   8        2.38       -6.89      4.60 o 
  -3   9   8        1.69        3.74      3.35 o 
  -2   9   8        1.06        3.53      4.96 o 
  -1   9   8       53.74       64.68      8.17 o 
   0   9   8        0.73       -5.22      5.05 o 
  -4  10   8        2.15       -0.23      4.82 o 
  -3  10   8       20.59       15.76      4.24 o 
  -2  10   8       26.48       34.26      5.26 o 
   0 -10   9        4.66        3.97      3.70 o 
   1 -10   9       12.24        9.64      5.84 o 
   2 -10   9       17.07       17.25      6.35 o 
  -2  -9   9        1.88        1.48      5.45 o 
  -1  -9   9        0.31       -1.08      5.33 o 
   0  -9   9       37.14       39.65      4.94 o 
   1  -9   9       30.35       34.49      6.58 o 
   3  -9   9       49.70       50.04      8.57 o 
  -3  -8   9        1.26       -2.04      4.99 o 
  -2  -8   9       46.36       42.83      7.55 o 
  -1  -8   9        1.11        2.60      3.01 o 
   0  -8   9      223.86      218.23      8.54 o 
   1  -8   9       11.51        9.15      5.62 o 
   2  -8   9        0.14       -6.47      4.31 o 
   3  -8   9       24.90       21.11      6.58 o 
  -4  -7   9        0.70       -0.96      5.05 o 
  -3  -7   9      172.44      204.36     12.37 o 
  -2  -7   9       70.90       64.00      7.38 o 
  -1  -7   9      681.67      668.99     18.72 o 
   0  -7   9       43.22       43.75      4.43 o 
   1  -7   9       45.65       39.16      4.15 o 
   2  -7   9       79.44       72.38      4.89 o 
   3  -7   9       23.03       26.15      6.75 o 
   4  -7   9        3.96       -0.74      5.16 o 
  -4  -6   9        5.53        6.75      5.11 o 
  -3  -6   9      239.46      244.19     13.45 o 
  -2  -6   9       13.37       13.16      5.22 o 
  -1  -6   9       99.68       93.73      5.14 o 
   0  -6   9      280.86      278.32      9.31 o 
   1  -6   9      117.74      102.20      7.04 o 
   2  -6   9       36.58       42.40      4.10 o 
   3  -6   9        4.07       -1.30      4.20 o 
   4  -6   9       42.41       43.52      6.81 o 
  -5  -5   9       29.62       28.08      6.24 o 
  -4  -5   9       11.68       21.33      5.62 o 
  -3  -5   9      162.67      172.30     10.89 o 
  -2  -5   9       11.12        5.16      4.65 o 
  -1  -5   9      447.07      433.96     12.78 o 
   0  -5   9        3.15        2.10      3.40 o 
   1  -5   9      250.39      234.95      8.22 o 
   2  -5   9       83.24       93.87      4.99 o 
   3  -5   9       29.40       33.98      6.01 o 
   4  -5   9       19.74       10.95      5.73 o 
  -5  -4   9      135.94      136.05      9.53 o 
  -4  -4   9       23.98       16.00      5.33 o 
  -3  -4   9      841.05      836.84     32.17 o 
  -2  -4   9      100.50       83.85      7.72 o 
  -1  -4   9       51.77       30.98      4.65 o 
   0  -4   9       76.06       71.46      4.21 o 
   1  -4   9       90.25       86.85      4.59 o 
   2  -4   9       30.95       25.81      5.45 o 
   3  -4   9        2.31        0.23      4.14 o 
   4  -4   9       55.49       62.01      7.38 o 
  -6  -3   9       71.72       71.09      8.06 o 
  -5  -3   9       51.99       56.56      6.92 o 
  -4  -3   9       15.23       20.65      5.45 o 
  -3  -3   9      129.78      103.77      8.28 o 
  -2  -3   9      107.38      112.05      7.77 o 
  -1  -3   9       75.72       76.61      3.93 o 
   0  -3   9       12.91       10.89      2.41 o 
   1  -3   9       89.72       91.90      6.55 o 
   2  -3   9      312.05      326.57     15.15 o 
   3  -3   9        2.57        1.30      4.31 o 
   4  -3   9       45.94       45.27      6.69 o 
  -6  -2   9        0.08       -3.86      5.33 o 
  -5  -2   9     1202.46     1078.81     40.40 o 
  -4  -2   9      375.69      327.81     15.49 o 
  -3  -2   9       87.90       68.59      6.69 o 
  -2  -2   9        3.63       -0.68      2.89 o 
  -1  -2   9      127.54      157.34      5.66 o 
   0  -2   9        0.06       -0.18      1.68 o 
   1  -2   9      479.92      516.70     14.31 o 
   2  -2   9        0.00       -3.29      3.91 o 
   3  -2   9        3.92        9.53      4.94 o 
   4  -2   9      217.61      242.03     14.01 o 
  -6  -1   9       10.92        3.86      6.13 o 
  -5  -1   9       61.22       45.78      8.00 o 
  -4  -1   9      108.96       94.12      8.17 o 
  -3  -1   9        6.20        1.87      3.69 o 
  -2  -1   9       55.05       48.51      5.05 o 
  -1  -1   9      124.90      131.99      5.08 o 
   0  -1   9       76.10       80.29      4.20 o 
   1  -1   9        2.07       -3.51      2.34 o 
   2  -1   9     2341.09     2542.23     88.51 o 
   3  -1   9        5.39        6.64      5.05 o 
   4  -1   9       12.39       11.46      6.07 o 
  -7   0   9       16.99       18.09      5.45 o 
  -6   0   9       19.41        5.67      6.35 o 
  -5   0   9       17.49       13.28      5.96 o 
  -4   0   9       20.24        8.23      5.05 o 
  -3   0   9      176.75      221.61     11.01 o 
  -2   0   9       64.73       68.92      3.57 o 
  -1   0   9        0.14       -0.05      1.68 o 
   0   0   9        3.12        4.91      2.17 o 
   1   0   9     1303.90     1350.51     48.56 o 
   2   0   9        7.67        2.84      4.99 o 
   3   0   9       10.59        0.28      4.88 o 
   4   0   9        5.57        0.91      5.22 o 
  -7   1   9       17.17       14.79      5.24 o 
  -6   1   9        3.05       -8.51      5.67 o 
  -5   1   9       41.26       32.40      6.47 o 
  -4   1   9      217.81      250.48     12.25 o 
  -3   1   9        0.04        0.91      3.74 o 
  -2   1   9      175.04      181.40     12.42 o 
  -1   1   9      186.19      180.08      6.30 o 
   0   1   9      139.98      149.03      5.75 o 
   1   1   9      278.11      280.78     13.67 o 
   2   1   9       35.43       32.91      6.35 o 
   3   1   9        3.27       -0.74      4.26 o 
   4   1   9       21.30       21.73      6.52 o 
  -7   2   9        0.17       -3.14      5.73 o 
  -6   2   9      105.49      106.19      6.46 o 
  -5   2   9       62.32       69.22      7.38 o 
  -4   2   9      801.47      896.47     33.25 o 
  -3   2   9      177.67      197.38     10.10 o 
  -2   2   9        0.36       -0.96      1.84 o 
  -1   2   9      135.04      128.83      5.39 o 
   0   2   9       47.91       48.37      4.19 o 
   1   2   9       63.80       44.65      6.35 o 
   2   2   9       28.91       28.03      5.84 o 
   3   2   9        0.09       -2.21      3.86 o 
  -7   3   9      109.08      115.76      7.14 o 
  -6   3   9        1.22        0.53      4.91 o 
  -5   3   9      627.32      703.06     27.29 o 
  -4   3   9       27.28       15.72      5.67 o 
  -3   3   9      386.18      424.04     17.42 o 
  -2   3   9       21.08       22.61      3.08 o 
  -1   3   9       50.63       40.86      3.85 o 
   0   3   9      189.56      147.72     20.54 o 
   1   3   9       66.51       72.00      6.81 o 
   2   3   9      131.02      137.87      9.53 o 
   3   3   9        2.42       -1.08      4.26 o 
  -7   4   9       45.79       36.30      5.93 o 
  -6   4   9       88.96       84.53      7.94 o 
  -5   4   9      194.56      212.93     11.52 o 
  -4   4   9      118.75      108.82      7.89 o 
  -3   4   9      333.74      401.00     16.91 o 
  -2   4   9        9.55        5.14      3.31 o 
   0   4   9      103.70       96.62      7.60 o 
   1   4   9       37.99       29.79      5.62 o 
   2   4   9      137.49      127.65      9.30 o 
   3   4   9       10.24        6.86      4.82 o 
  -7   5   9       29.79       20.54      6.98 o 
  -6   5   9        7.97       -1.87      5.67 o 
  -5   5   9       14.10        6.81      5.50 o 
  -4   5   9       53.38       47.26      6.24 o 
  -3   5   9       31.13       30.64      6.18 o 
  -2   5   9       19.05        6.48      9.22 o 
  -1   5   9       39.25       45.95      4.61 o 
   0   5   9        3.69        0.85      4.31 o 
   1   5   9        2.72       -2.72      4.20 o 
   2   5   9       56.16       59.46      7.26 o 
  -7   6   9       25.12       -3.69      5.79 o 
  -6   6   9        0.34       -7.40      4.94 o 
  -5   6   9       71.32       78.18      7.38 o 
  -4   6   9       33.08       27.86      5.96 o 
  -3   6   9      132.85      137.98      9.42 o 
  -2   6   9       33.74       26.83      7.97 o 
  -1   6   9        1.57       -4.21      2.80 o 
   0   6   9      111.62      118.41      9.70 o 
   1   6   9       28.71       37.39      7.21 o 
  -6   7   9        5.92        2.72      5.28 o 
  -5   7   9        5.10       -2.44      5.45 o 
  -3   7   9       10.00       -5.11      5.11 o 
  -2   7   9      147.57      172.32      7.50 o 
  -1   7   9        1.39        2.40      3.43 o 
   0   7   9        1.66       -5.79      5.28 o 
   1   7   9       25.61       39.54      8.00 o 
  -6   8   9        1.05        0.40      5.11 o 
  -5   8   9       24.54       16.17      6.18 o 
  -4   8   9       21.46       -0.45      6.01 o 
  -3   8   9       16.78       10.50      5.56 o 
  -2   8   9        0.40        0.66      3.41 o 
  -1   8   9        0.00       -1.76      5.28 o 
   0   8   9        8.48       -0.57      5.90 o 
  -5   9   9       14.65       11.52      6.18 o 
  -3   9   9       25.09       18.78      5.73 o 
  -2   9   9      128.86      141.35      7.27 o 
  -1   9   9        3.09       -1.82      5.56 o 
  -1  -9  10       15.60       16.96      6.13 o 
   0  -9  10        3.87        6.17      3.58 o 
   1  -9  10       14.97       14.23      4.03 o 
   2  -9  10        0.23       -1.52      3.24 o 
  -2  -8  10        0.26       -2.89      4.71 o 
  -1  -8  10       35.00       45.10      6.47 o 
   0  -8  10       36.22       35.16      4.40 o 
   1  -8  10       44.20       47.51      4.47 o 
   2  -8  10        0.79       -3.35      2.93 o 
   3  -8  10       18.19       16.79      6.64 o 
  -3  -7  10        3.91       -0.17      4.88 o 
  -2  -7  10       86.39       83.06      7.94 o 
  -1  -7  10        6.82        2.89      4.82 o 
   0  -7  10        8.76        5.56      5.93 o 
   1  -7  10       37.80       35.92      4.15 o 
   2  -7  10        1.81       -2.98      2.85 o 
   3  -7  10        0.00       -3.06      4.60 o 
  -4  -6  10       24.87       18.27      6.24 o 
  -3  -6  10        2.67        6.07      5.11 o 
  -2  -6  10      348.64      349.94     16.91 o 
  -1  -6  10       57.21       55.88      6.52 o 
   0  -6  10        0.37       -3.73      2.48 o 
   1  -6  10       10.34        7.55      3.40 o 
   2  -6  10        0.50        0.45      2.65 o 
   3  -6  10       37.35       42.04      7.09 o 
   4  -6  10        0.04       -2.44      5.28 o 
  -5  -5  10      130.72      132.82      9.99 o 
  -4  -5  10       76.12       64.34      7.49 o 
  -3  -5  10      638.64      658.75     27.12 o 
  -2  -5  10       63.28       62.01      7.26 o 
  -1  -5  10        0.48       -3.43      2.34 o 
   0  -5  10      183.04      182.28      7.22 o 
   1  -5  10       59.16       58.61      4.31 o 
   2  -5  10        2.91       -2.89      3.86 o 
   3  -5  10       52.18       55.83      7.21 o 
   4  -5  10        6.98       -0.40      5.16 o 
  -5  -4  10      175.81      142.06     10.16 o 
  -4  -4  10        6.36       16.85      5.50 o 
  -3  -4  10        4.96        2.21      4.65 o 
  -2  -4  10      484.91      479.01     20.37 o 
  -1  -4  10       22.96       19.39      6.24 o 
   0  -4  10      155.25      167.26      6.62 o 
   1  -4  10        1.14        1.10      4.37 o 
   2  -4  10      176.66      185.07     10.84 o 
   3  -4  10       27.60       25.47      6.35 o 
   4  -4  10      104.80      106.72      9.59 o 
  -6  -3  10       23.47       27.35      7.43 o 
  -5  -3  10      220.75      209.18     12.31 o 
  -4  -3  10       48.54       37.10      6.92 o 
  -3  -3  10      367.05      327.13     15.49 o 
  -2  -3  10       41.41       27.57      5.62 o 
  -1  -3  10      268.58      254.41      8.30 o 
   0  -3  10        7.28       10.89      2.64 o 
   1  -3  10      127.58      130.46      5.79 o 
   2  -3  10        6.12        0.11      4.08 o 
   3  -3  10       15.79       18.21      5.96 o 
   4  -3  10       11.92       15.49      6.47 o 
  -6  -2  10       16.54       19.29      6.98 o 
  -5  -2  10      328.14      308.35     15.72 o 
  -4  -2  10       51.01       42.61      6.98 o 
  -3  -2  10       38.52       31.26      5.90 o 
  -2  -2  10       16.61       17.19      4.43 o 
  -1  -2  10      461.79      472.21     13.27 o 
   0  -2  10        0.23       -2.81      1.87 o 
   1  -2  10       53.16       53.32      6.50 o 
   2  -2  10      161.81      159.71     10.16 o 
   3  -2  10       19.17       14.86      6.18 o 
   4  -2  10       95.93      104.85      9.59 o 
  -6  -1  10       83.82       84.36      9.13 o 
  -5  -1  10      160.14      140.30     10.50 o 
  -4  -1  10       80.69       76.93      7.77 o 
  -3  -1  10       65.54       75.63      6.86 o 
  -2  -1  10        1.48        5.28      3.57 o 
  -1  -1  10       12.25        7.85      2.58 o 
   0  -1  10      754.50      851.86     22.22 o 
   1  -1  10        4.28       -3.01      3.86 o 
   2  -1  10        2.45       -1.08      4.26 o 
   3  -1  10        0.97       -3.12      4.60 o 
   4  -1  10       73.46       81.98      8.91 o 
  -6   0  10       17.19        2.95      6.86 o 
  -5   0  10       84.54       79.32      8.23 o 
  -4   0  10        2.13       -6.64      4.43 o 
  -3   0  10      328.60      391.64     16.85 o 
  -2   0  10       86.69       98.43      7.09 o 
  -1   0  10      239.25      241.73      7.94 o 
   0   0  10       15.33        6.94      8.99 o 
   1   0  10       63.75       80.85      7.04 o 
   2   0  10      378.87      415.24     18.95 o 
   3   0  10       42.36       40.17      6.47 o 
  -7   1  10        1.43        2.31     13.45 o 
  -6   1  10       53.49       47.66      8.57 o 
  -5   1  10        5.13        0.79      5.39 o 
  -4   1  10      228.09      236.02     12.08 o 
  -3   1  10      168.68      168.79      9.59 o 
  -2   1  10        1.23       -4.82      3.40 o 
  -1   1  10        4.40       -1.24      2.64 o 
   0   1  10     2470.91     2572.23     62.24 o 
   1   1  10       22.94       27.35      5.50 o 
   2   1  10       44.84       49.59      6.64 o 
   3   1  10       19.52       23.77      6.01 o 
  -7   2  10        0.56       -0.40      6.35 o 
  -6   2  10       78.77       74.72      8.51 o 
  -5   2  10       74.11       93.44      8.23 o 
  -4   2  10       63.28       64.34      7.04 o 
  -3   2  10       16.18       11.91      4.88 o 
  -2   2  10       10.78       16.45      4.65 o 
  -1   2  10      474.73      505.63     14.42 o 
   0   2  10       33.60       28.28      4.27 o 
   1   2  10       16.61        8.23      4.71 o 
   2   2  10        4.11        5.33      4.43 o 
   3   2  10        0.50       -3.12      4.37 o 
  -7   3  10       60.77       72.37      6.44 o 
  -6   3  10        0.10       -3.97      5.90 o 
  -5   3  10        7.82       13.11      5.90 o 
  -4   3  10       95.35      100.02      7.83 o 
  -3   3  10      113.61      118.41      8.06 o 
  -2   3  10      590.05      709.98     19.16 o 
  -1   3  10       23.66       20.48      4.15 o 
   0   3  10        0.00       -5.36      3.57 o 
   1   3  10       22.34       25.81      5.73 o 
   2   3  10       10.82        6.86      4.94 o 
  -7   4  10      132.80      120.22     10.33 o 
  -6   4  10       94.05       99.12      8.68 o 
  -5   4  10       25.74       26.04      6.41 o 
  -4   4  10       27.12       29.62      5.90 o 
  -3   4  10      202.18      236.19     12.03 o 
  -1   4  10       13.74       12.78      3.92 o 
   0   4  10       24.61       22.52      5.73 o 
   1   4  10       33.24       32.68      6.13 o 
   2   4  10       11.13       16.45      5.33 o 
  -7   5  10       43.24       33.70      8.17 o 
  -6   5  10       26.28       27.18      6.98 o 
  -5   5  10      129.76      153.18     10.27 o 
  -4   5  10        0.01        2.44      5.11 o 
  -3   5  10       82.27       85.27      8.00 o 
  -2   5  10       90.43       86.51      5.75 o 
  -1   5  10        1.30       -4.87      3.25 o 
   0   5  10      131.09      136.22      9.93 o 
   1   5  10        2.47        6.75      4.99 o 
  -6   6  10        0.90        0.34      5.33 o 
  -5   6  10      110.01      113.92      8.68 o 
  -4   6  10        7.19       -0.45      5.56 o 
  -3   6  10       12.31       -3.46      5.45 o 
  -2   6  10       18.86       20.27      6.72 o 
  -1   6  10        2.64       -2.32      3.08 o 
   0   6  10      114.05      131.00     10.33 o 
   1   6  10       47.20       59.68      7.89 o 
  -6   7  10        1.79       -0.40      5.67 o 
  -5   7  10       32.85       31.94      7.15 o 
  -4   7  10       49.71       30.18      8.23 o 
  -3   7  10       10.54        7.72      6.24 o 
  -2   7  10       22.53        7.86      5.11 o 
  -1   7  10       26.04       28.76      6.86 o 
   0   7  10       53.67       73.93      8.68 o 
  -5   8  10       76.34       58.78      7.66 o 
  -4   8  10       32.84       24.74      7.32 o 
  -3   8  10        0.17       -6.47      4.82 o 
  -2   8  10       13.82       11.39      4.05 o 
  -1   8  10       24.37       37.79      7.83 o 
  -3   9  10        0.44       -3.80      5.05 o 
  -2  -8  11        2.68       -2.55      4.94 o 
  -1  -8  11        4.56        1.53      4.82 o 
   0  -8  11       14.68       14.04      3.69 o 
   1  -8  11       27.75       33.48      4.45 o 
   2  -8  11       13.27       10.09      3.81 o 
  -3  -7  11       28.34       32.17      7.26 o 
  -2  -7  11       43.60       48.96      6.98 o 
  -1  -7  11       36.93       42.78      6.35 o 
   0  -7  11       14.36       20.54      3.80 o 
   1  -7  11       26.27       26.35      4.15 o 
   2  -7  11      198.08      209.46     12.42 o 
  -4  -6  11        3.77        7.43      5.50 o 
  -3  -6  11       34.25       46.75      7.60 o 
  -2  -6  11       79.92       78.52      7.83 o 
  -1  -6  11      244.70      255.59     13.62 o 
   0  -6  11        3.62        1.79      3.01 o 
   1  -6  11       42.75       46.88      4.33 o 
   2  -6  11       48.86       41.87      6.52 o 
   3  -6  11       10.36        6.58      5.39 o 
  -4  -5  11       73.90       55.94      7.32 o 
  -3  -5  11        0.16       -1.87      4.60 o 
  -2  -5  11       54.86       58.66      7.15 o 
  -1  -5  11      194.63      190.06     11.12 o 
   0  -5  11        2.36        0.01      2.64 o 
   1  -5  11        1.32       -2.53      2.63 o 
   2  -5  11      103.91      102.41      8.51 o 
   3  -5  11       17.69       19.69      6.35 o 
  -5  -4  11        3.53        5.22      5.50 o 
  -4  -4  11      197.95      184.67     11.57 o 
  -3  -4  11       39.96       36.76      6.86 o 
  -2  -4  11       32.56       35.35      6.35 o 
  -1  -4  11       38.64       44.20      5.90 o 
   0  -4  11       59.63       64.96      4.51 o 
   1  -4  11       38.07       41.66      4.02 o 
   2  -4  11        4.85       -0.34      4.31 o 
   3  -4  11        3.23       -0.62      4.99 o 
  -5  -3  11      435.76      373.48     18.10 o 
  -4  -3  11       33.15       18.55      6.07 o 
  -3  -3  11        3.19       -2.78      4.20 o 
  -2  -3  11       46.64       47.49      6.07 o 
  -1  -3  11      144.70      152.96      9.42 o 
   0  -3  11      107.20      113.25      5.54 o 
   1  -3  11      122.50      130.32      8.79 o 
   2  -3  11       43.43       43.23      6.47 o 
   3  -3  11       31.66       34.04      7.21 o 
  -6  -2  11        1.23        0.96      6.47 o 
  -5  -2  11        4.34       -0.96      6.69 o 
  -4  -2  11      238.26      187.51     11.52 o 
  -3  -2  11        3.02       -0.68      4.20 o 
  -2  -2  11      118.73      119.99      8.28 o 
  -1  -2  11      156.79      172.16      6.70 o 
   0  -2  11      258.36      275.09      9.28 o 
   1  -2  11       10.87        6.24      4.60 o 
   2  -2  11      158.79      161.07     10.67 o 
   3  -2  11       29.96       32.45      7.15 o 
  -6  -1  11        4.75        0.85      6.69 o 
  -5  -1  11      116.83      100.19      9.19 o 
  -4  -1  11       32.68       19.01      6.18 o 
  -3  -1  11      189.17      199.25     11.12 o 
  -2  -1  11       21.07       25.70      5.16 o 
  -1  -1  11        9.00        6.81      3.60 o 
   0  -1  11        5.81       -1.50      2.87 o 
   1  -1  11       33.65       39.77      6.24 o 
   2  -1  11        5.86        3.40      4.77 o 
   3  -1  11        7.89       10.33      5.62 o 
  -6   0  11        6.27       -4.37      6.52 o 
  -5   0  11       44.10       45.73      7.83 o 
  -4   0  11       17.05        7.26      5.22 o 
  -3   0  11      368.25      391.30     17.19 o 
  -2   0  11      103.90      116.70      8.00 o 
  -1   0  11       99.12      103.85      5.13 o 
   0   0  11      415.05      436.37     12.89 o 
   1   0  11       36.50       40.00      5.90 o 
   2   0  11      172.91      186.15     11.46 o 
   3   0  11       12.73       16.28      5.96 o 
  -6   1  11       83.24       86.63      9.25 o 
  -5   1  11        0.47       -7.21      4.99 o 
  -4   1  11       18.91       16.57      5.56 o 
  -3   1  11        9.44       -0.11      4.88 o 
  -2   1  11      527.63      626.35     24.34 o 
  -1   1  11       64.75       59.13      4.31 o 
   0   1  11        4.41        4.88      4.20 o 
   1   1  11        0.10       -0.62      3.74 o 
   2   1  11      122.16      129.24      9.53 o 
   3   1  11        0.02       -1.82      4.20 o 
  -6   2  11       46.19       40.51      8.45 o 
  -5   2  11      146.08      171.74     10.84 o 
  -4   2  11       13.02        6.30      5.16 o 
  -3   2  11      115.41       98.04      7.77 o 
  -2   2  11       14.04       20.88      5.39 o 
  -1   2  11        0.17       -0.75      2.81 o 
   0   2  11      416.75      426.87     18.78 o 
   1   2  11       74.57       83.80      7.66 o 
   2   2  11        0.00        1.25      4.14 o 
  -6   3  11        8.71        5.28      6.41 o 
  -5   3  11       69.89       60.03      7.32 o 
  -4   3  11        0.02        2.27      4.77 o 
  -3   3  11        3.45        2.33      4.60 o 
  -2   3  11      905.33     1154.49     41.87 o 
  -1   3  11        4.30        7.48      3.32 o 
   0   3  11       33.98       35.91      5.79 o 
   1   3  11       57.65       54.12      6.69 o 
   2   3  11        0.49       -5.73      3.86 o 
  -6   4  11        1.35       -3.52      5.62 o 
  -5   4  11        9.27       17.98      6.35 o 
  -4   4  11       22.20       23.37      6.18 o 
  -3   4  11      143.91      210.83     11.69 o 
  -2   4  11      133.39      129.87      9.82 o 
  -1   4  11        2.66       -4.89      3.28 o 
   0   4  11        2.96        1.76      4.71 o 
   1   4  11        0.03        1.25      4.20 o 
  -6   5  11        6.20        0.23      6.18 o 
  -5   5  11       14.93       12.88      6.86 o 
  -4   5  11      347.84      464.15     20.37 o 
  -3   5  11        1.44       -8.43      5.62 o 
  -2   5  11       11.04       -1.76      5.16 o 
  -1   5  11        0.13       -4.71      4.77 o 
   0   5  11        1.30       -4.54      4.43 o 
   1   5  11       18.61       30.35      6.92 o 
  -6   6  11        0.01       -5.67      5.79 o 
  -5   6  11       56.71       67.00      7.60 o 
  -4   6  11       45.33       39.77      8.17 o 
  -3   6  11        0.15       -7.40      4.94 o 
  -2   6  11        3.07       -8.08      5.39 o 
  -1   6  11       17.52       16.00      6.41 o 
   0   6  11       15.33       32.00      7.43 o 
  -5   7  11        3.70       -5.45      6.47 o 
  -4   7  11       84.66       97.58      9.47 o 
  -3   7  11        2.50       -3.29      5.79 o 
  -2   7  11       26.19       26.38      6.69 o 
  -1   7  11        9.49        5.96      6.07 o 
  -4   8  11       12.73        4.37      6.18 o 
  -3   8  11        9.64        9.82      5.73 o 
  -2  -7  12        1.41       -3.97      4.65 o 
  -1  -7  12       12.70        9.87      5.33 o 
   0  -7  12       18.24       17.08      5.84 o 
   1  -7  12       18.70       23.32      6.38 o 
  -3  -6  12       28.59       27.18      6.69 o 
  -2  -6  12       13.50       14.75      5.79 o 
  -1  -6  12      160.22      170.94     11.01 o 
   0  -6  12       17.92       14.92      4.54 o 
   1  -6  12       45.80       49.44      4.73 o 
   2  -6  12       65.45       65.02      7.83 o 
  -4  -5  12       44.67       43.97      7.77 o 
  -3  -5  12        7.72        5.16      5.39 o 
  -2  -5  12       87.81       88.85      8.23 o 
  -1  -5  12        1.54       -2.27      4.37 o 
   0  -5  12      371.88      377.86     12.11 o 
   1  -5  12        7.93        9.53      3.51 o 
   2  -5  12       20.04       19.12      6.47 o 
  -4  -4  12       80.79       84.53      8.40 o 
  -3  -4  12      203.12      183.08     11.40 o 
  -2  -4  12       71.09       60.14      7.09 o 
  -1  -4  12       38.01       38.69      5.96 o 
   0  -4  12       30.09       22.22      3.83 o 
   1  -4  12        0.39       -1.93      3.91 o 
   2  -4  12       12.19        9.99      5.62 o 
  -5  -3  12        2.91        1.53      5.96 o 
  -4  -3  12        3.39       -3.69      4.82 o 
  -3  -3  12      191.45      173.49     10.84 o 
  -2  -3  12       78.60       58.15      6.75 o 
  -1  -3  12       64.61       76.25      7.15 o 
   0  -3  12       31.43       37.49      4.15 o 
   1  -3  12       28.15       34.32      6.41 o 
   2  -3  12        1.14       -4.03      4.60 o 
  -5  -2  12        0.87       -6.07      5.90 o 
  -4  -2  12        0.01       -2.38      4.88 o 
  -3  -2  12       63.50       47.09      6.75 o 
  -2  -2  12      174.47      187.34     10.72 o 
  -1  -2  12       10.27       10.89      4.48 o 
   0  -2  12       26.27       28.40      3.85 o 
   1  -2  12        0.56       -4.20      3.91 o 
   2  -2  12       64.96       63.43      7.72 o 
  -5  -1  12        0.02       -3.63      5.50 o 
  -4  -1  12       28.74       28.20      6.52 o 
  -3  -1  12       58.33       67.57      7.26 o 
  -2  -1  12      342.52      426.76     18.61 o 
  -1  -1  12       82.39       91.46      7.55 o 
   0  -1  12       81.58       81.81      4.95 o 
   1  -1  12       49.64       48.34      6.24 o 
   2  -1  12       20.44       14.24      5.62 o 
  -6   0  12       72.45       67.68      8.79 o 
  -5   0  12        2.62       -4.03      5.28 o 
  -4   0  12       36.40       31.83      6.64 o 
  -3   0  12      130.63      160.84     10.10 o 
  -2   0  12      112.92      108.87      8.51 o 
  -1   0  12        3.37        4.99      4.54 o 
   0   0  12      207.21      221.27     11.80 o 
   1   0  12       31.64       37.10      6.30 o 
   2   0  12        0.18        0.57      4.48 o 
  -6   1  12       91.67       94.07      9.70 o 
  -5   1  12       49.07       48.68      7.21 o 
  -4   1  12        0.01       -6.47      4.48 o 
  -2   1  12       10.25        6.24      5.11 o 
  -1   1  12        0.87        4.20      2.73 o 
   0   1  12        0.75        0.62      3.80 o 
   1   1  12        4.34        3.29      4.08 o 
   2   1  12        4.52       -1.25      4.37 o 
  -6   2  12       19.95       11.69      7.60 o 
  -5   2  12       82.48       87.60      8.57 o 
  -4   2  12       12.47       10.16      5.84 o 
  -3   2  12       38.62       25.02      6.13 o 
  -2   2  12      674.25      661.19     25.98 o 
  -1   2  12        6.03       12.10      4.85 o 
   0   2  12      194.98      215.59     12.08 o 
   1   2  12       47.07       62.52      7.15 o 
  -6   3  12        0.20       -7.60      6.01 o 
  -5   3  12        0.16       -4.71      5.50 o 
  -4   3  12      319.11      382.34     17.36 o 
  -3   3  12       35.54       44.48      6.52 o 
  -2   3  12        3.25        4.26      4.82 o 
  -1   3  12        9.96       14.99      3.55 o 
   0   3  12      147.77      174.35     10.95 o 
   1   3  12        0.09        1.08      4.31 o 
  -6   4  12        3.23        0.68      6.18 o 
  -5   4  12       39.93       47.32      7.21 o 
  -4   4  12       13.96       32.34      7.09 o 
  -3   4  12        7.03        6.69      5.62 o 
  -2   4  12      278.53      333.37     16.06 o 
  -1   4  12        4.23        1.08      4.82 o 
   0   4  12        2.57       -3.23      4.37 o 
  -5   5  12        0.43        0.11      6.01 o 
  -4   5  12      481.97      657.95     27.12 o 
  -3   5  12        2.97        4.20      5.62 o 
  -2   5  12        0.00       -5.67      5.05 o 
  -1   5  12       34.97       40.74      7.60 o 
   0   5  12        0.15       -3.29      4.77 o 
  -5   6  12      105.89      129.81     10.10 o 
  -4   6  12       20.17       20.37      7.60 o 
  -3   6  12        5.15       -5.73      5.56 o 
  -2   6  12        2.26       -8.60      5.73 o 
  -1   6  12        0.01       -3.40      5.11 o 
  -4   7  12       10.66        5.33      7.32 o 
  -3   7  12        1.37        3.40      6.01 o 
  -2  -6  13       68.11       77.78      8.17 o 
  -1  -6  13       59.10       66.27      7.72 o 
   0  -6  13        6.88        8.62      5.50 o 
  -3  -5  13        0.56       -3.06      4.77 o 
  -2  -5  13       75.79       61.56      7.49 o 
  -1  -5  13        9.54       10.55      5.56 o 
   0  -5  13      144.17      169.86     10.78 o 
   1  -5  13        4.83        8.68      5.16 o 
  -4  -4  13        1.98        0.06      5.39 o 
  -3  -4  13      123.66      124.76      9.64 o 
  -2  -4  13        0.06       -4.94      4.48 o 
  -1  -4  13       66.30       73.36      7.55 o 
   0  -4  13      163.66      155.39      7.22 o 
   1  -4  13       13.25        8.17      5.50 o 
  -4  -3  13        9.19        1.08      5.28 o 
  -3  -3  13        4.95       -0.79      5.16 o 
  -2  -3  13      275.14      260.19     13.67 o 
  -1  -3  13        1.46       -3.23      4.48 o 
   0  -3  13        2.37       -4.94      3.29 o 
   1  -3  13       31.78       33.25      6.86 o 
  -5  -2  13       36.63       29.39      7.55 o 
  -4  -2  13       28.46       17.53      6.52 o 
  -3  -2  13        0.21       -4.48      4.43 o 
  -2  -2  13        5.12        0.62      4.54 o 
  -1  -2  13       11.69        7.21      5.33 o 
   0  -2  13       12.20       -3.57      4.54 o 
   1  -2  13        3.13       -2.89      4.43 o 
  -5  -1  13       70.63       67.46      8.34 o 
  -4  -1  13      131.13      108.19      9.19 o 
  -3  -1  13       38.28       35.63      6.86 o 
  -2  -1  13        4.27        3.18      4.82 o 
  -1  -1  13       61.82       71.71      7.26 o 
   0  -1  13        1.61       -5.62      3.74 o 
   1  -1  13       43.13       49.98      6.64 o 
  -5   0  13       48.81       33.02      7.38 o 
  -4   0  13       97.05       99.74      8.91 o 
  -3   0  13       14.68       13.90      5.67 o 
  -2   0  13       54.91       59.46      6.86 o 
  -1   0  13       10.47       12.71      5.16 o 
   0   0  13      138.04      142.63      9.53 o 
   1   0  13        1.98        3.18      4.65 o 
  -5   1  13        4.00       -3.91      5.62 o 
  -4   1  13       89.17       92.65      8.51 o 
  -3   1  13       32.53       23.20      6.01 o 
  -2   1  13      102.20       84.88      7.72 o 
  -1   1  13       47.80       50.21      6.98 o 
   0   1  13        9.91        9.82      4.54 o 
   1   1  13       13.71       18.33      5.62 o 
  -5   2  13       16.39        9.13      6.41 o 
  -4   2  13       82.21       90.44      8.57 o 
  -3   2  13        0.63       -6.07      4.43 o 
  -2   2  13       75.08       75.80      7.77 o 
   0   2  13        9.63       17.42      5.39 o 
  -5   3  13        5.91        1.70      5.84 o 
  -4   3  13        0.24        0.23      5.33 o 
  -3   3  13        0.21       -0.74      4.71 o 
  -2   3  13        5.13        4.26      4.82 o 
   0   3  13        0.01       -0.40      4.54 o 
  -5   4  13        4.29        5.50      6.07 o 
  -3   4  13        0.02       -4.08      5.16 o 
  -2   4  13       47.97       52.59      7.89 o 
  -4   5  13        9.27       26.89      7.60 o 
  -3   5  13       27.89       38.41      8.06 o 
  -2   5  13       28.44       37.16      7.55 o 
  -2  -4  14        0.14       -0.45      5.11 o 
  -1  -4  14       47.41       55.26      7.21 o 
   0  -4  14        0.55       -4.94      5.05 o 
  -3  -3  14        0.00       -7.06      4.71 o 
  -2  -3  14      160.22      169.30     11.06 o 
  -1  -3  14        0.10       -6.38      4.26 o 
  -4  -2  14        0.07       -5.22      5.11 o 
  -3  -2  14       16.47       10.84      5.96 o 
  -2  -2  14      224.39      200.16     12.25 o 
  -1  -2  14        4.51       -5.45      4.71 o 
  -4  -1  14       59.82       46.01      7.89 o 
  -3  -1  14        1.93       -3.63      5.05 o 
  -2  -1  14        1.24       -5.90      5.05 o 
  -1  -1  14       78.65       79.32      7.89 o 
  -4   0  14       32.77       27.91      6.81 o 
  -3   0  14        8.91        0.17      5.16 o 
  -2   0  14       53.95       48.28      7.26 o 
  -1   0  14        2.16       -4.43      4.65 o 
   0   0  14        3.04        4.08      4.37 o 
  -4   1  14        1.78       -4.82      5.45 o 
  -3   1  14       52.34       52.20      7.09 o 
  -2   1  14        3.07       -6.01      4.65 o 
   0   1  14        0.53        6.64      4.60 o 
  -4   2  14       35.04       29.45      7.21 o 
  -3   2  14       17.27       14.52      6.07 o 
  -2   2  14      121.85      120.28      9.36 o 
  -4   3  14        4.43        0.11      5.39 o 
  -3   3  14       18.99       19.18      6.18 o 
  -2   3  14       29.03       37.96      7.04 o 
                                                 
